# Supplementary material for: How Depressing Is Inbreeding? A Meta-Analysis of 30 Years of Research on the Effects of Inbreeding in Livestock
Source: Genes (Basel). 2021 Jun 18;12(6):926. doi: 10.3390/genes12060926 (PMC8234567; doi:10.3390/genes12060926)
Supplement: Supplementary file 1 [file genes-12-00926-s001.zip]

Archive with 5 entries (5 files):
- Table_S1.xlsx
- Table_S2.xlsx
- Table_S3.pdf
- Table_S4.pdf
- Table_S5.pdf
