# Supplementary material for: How Depressing Is Inbreeding? A Meta-Analysis of 30 Years of Research on the Effects of Inbreeding in Livestock
Source: Genes (Basel). 2021 Jun 18;12(6):926. doi: 10.3390/genes12060926 (PMC8234567; doi:10.3390/genes12060926)
Supplement: Supplementary file 1 [file genes-12-00926-s001.zip › Table_S1.xlsx]

## Sheet: Table_S1
Species	Breed	Breed_details	Country	Authors_study	Journal	Year_study	Study_identifier	Population	Title_study	Trait	Trait_redefined	Trait_category	Direct/maternal/paternal/offspring	Trait_unit	Favorable_direction	Nrecords	Nanimals (e.g. when multiple lactation for a cow, or multiple litters for a dam)	Trait_mean	Trait_SD	b_uncorrected_for_favorable_direction	SE_b	bm_uncorrected_for_favorable_direction (in %)	bs_uncorrected_for_favorable_direction (in %)	b_corrected_for_favorable_direction (in %)	bm_corrected_for_favorable_direction (in %)	bs_corrected_for_favorable_direction (in %)	P_value_reported	Heritabilty	F_measure_info	F_measure_redefined	F_mean (%)	F_SD (%)	Quadratic_or_other_deviations_from_linearity (0 = not fitted, 1 = fitted but not significant)
Sheep	Columbia	Columbia	USA	Ercanbrack & Knight	J. Anim. Sci.	1991	Ercanbrack_1991	Ercanbrack_1991_Columbia	Effects of inbreeding on reproduction and wool production of Rambouillet, Targhee, and Columbia ewes	Birth weight	Birth weight (maternal)	Weight/growth	Maternal	kg	up	3468	1065	4.52	NA	0.001	0.003	0.0221239	NA	0.001	0.0221239	NA	>0.05	NA	NA	Fped	19.9	NA	1
Sheep	Columbia	Columbia	USA	Ercanbrack & Knight	J. Anim. Sci.	1991	Ercanbrack_1991	Ercanbrack_1991_Columbia	Effects of inbreeding on reproduction and wool production of Rambouillet, Targhee, and Columbia ewes	Born alive (% lambs born that is alive)	Offspring survival (maternal)	Reproduction/survival	Maternal	%	up	3468	1065	90.7	NA	-0.034	0.109	-0.0374862	NA	-0.034	-0.0374862	NA	>0.05	NA	NA	Fped	19.9	NA	1
Sheep	Columbia	Columbia	USA	Ercanbrack & Knight	J. Anim. Sci.	1991	Ercanbrack_1991	Ercanbrack_1991_Columbia	Effects of inbreeding on reproduction and wool production of Rambouillet, Targhee, and Columbia ewes	Lamb viability (% of lambs born that is weaned)	Offspring survival (maternal)	Reproduction/survival	Maternal	%	up	3468	1065	80.4	NA	-0.062	0.155	-0.0771144	NA	-0.062	-0.0771144	NA	>0.05	NA	NA	Fped	19.9	NA	1
Sheep	Columbia	Columbia	USA	Ercanbrack & Knight	J. Anim. Sci.	1991	Ercanbrack_1991	Ercanbrack_1991_Columbia	Effects of inbreeding on reproduction and wool production of Rambouillet, Targhee, and Columbia ewes	Lambing date (compared to start date)	Fertility interval (offspring)	Reproduction/survival	Offspring	days	down	3468	1065	110.9	NA	-0.087	0.038	-0.0784491	NA	0.087	0.0784491	NA	<0.05	NA	NA	Fped	24.8	NA	1
Sheep	Targhee	Targhee	USA	Ercanbrack & Knight	J. Anim. Sci.	1991	Ercanbrack_1991	Ercanbrack_1991_Targhee	Effects of inbreeding on reproduction and wool production of Rambouillet, Targhee, and Columbia ewes	Birth weight	Birth weight (maternal)	Weight/growth	Maternal	kg	up	5988	1843	4.59	NA	-0.001	0.002	-0.0217865	NA	-0.001	-0.0217865	NA	>0.05	NA	NA	Fped	15.2	NA	1
Sheep	Targhee	Targhee	USA	Ercanbrack & Knight	J. Anim. Sci.	1991	Ercanbrack_1991	Ercanbrack_1991_Targhee	Effects of inbreeding on reproduction and wool production of Rambouillet, Targhee, and Columbia ewes	Born alive (% lambs born that is alive)	Offspring survival (maternal)	Reproduction/survival	Maternal	%	up	5988	1843	93	NA	-0.111	0.07	-0.119355	NA	-0.111	-0.119355	NA	>0.05	NA	NA	Fped	15.2	NA	1
Sheep	Targhee	Targhee	USA	Ercanbrack & Knight	J. Anim. Sci.	1991	Ercanbrack_1991	Ercanbrack_1991_Targhee	Effects of inbreeding on reproduction and wool production of Rambouillet, Targhee, and Columbia ewes	Lamb viability (% of lambs born that is weaned)	Offspring survival (maternal)	Reproduction/survival	Maternal	%	up	5988	1843	83.4	NA	-0.014	0.105	-0.0167866	NA	-0.014	-0.0167866	NA	>0.05	NA	NA	Fped	15.2	NA	1
Sheep	Targhee	Targhee	USA	Ercanbrack & Knight	J. Anim. Sci.	1991	Ercanbrack_1991	Ercanbrack_1991_Targhee	Effects of inbreeding on reproduction and wool production of Rambouillet, Targhee, and Columbia ewes	Lambing date (compared to start date)	Fertility interval (offspring)	Reproduction/survival	Offspring	days	down	5988	1843	112.9	NA	-0.005	0.026	-0.0044287	NA	0.005	0.0044287	NA	>0.05	NA	NA	Fped	21.4	NA	1
Sheep	Rambouillet	Rambouillet	USA	Ercanbrack & Knight	J. Anim. Sci.	1991	Ercanbrack_1991	Ercanbrack_1991_Rambouillet	Effects of inbreeding on reproduction and wool production of Rambouillet, Targhee, and Columbia ewes	Birth weight	Birth weight (maternal)	Weight/growth	Maternal	kg	up	7014	2377	4.43	NA	-0.004	0.001	-0.0902935	NA	-0.004	-0.0902935	NA	<0.01	NA	NA	Fped	20.2	NA	1
Sheep	Rambouillet	Rambouillet	USA	Ercanbrack & Knight	J. Anim. Sci.	1991	Ercanbrack_1991	Ercanbrack_1991_Rambouillet	Effects of inbreeding on reproduction and wool production of Rambouillet, Targhee, and Columbia ewes	Born alive (% lambs born that is alive)	Offspring survival (maternal)	Reproduction/survival	Maternal	%	up	7014	2377	91	NA	-0.154	0.07	-0.169231	NA	-0.154	-0.169231	NA	<0.05	NA	NA	Fped	20.2	NA	1
Sheep	Rambouillet	Rambouillet	USA	Ercanbrack & Knight	J. Anim. Sci.	1991	Ercanbrack_1991	Ercanbrack_1991_Rambouillet	Effects of inbreeding on reproduction and wool production of Rambouillet, Targhee, and Columbia ewes	Lamb viability (% of lambs born that is weaned)	Offspring survival (maternal)	Reproduction/survival	Maternal	%	up	7014	2377	78.5	NA	-0.332	0.103	-0.42293	NA	-0.332	-0.42293	NA	<0.01	NA	NA	Fped	20.2	NA	1
Sheep	Rambouillet	Rambouillet	USA	Ercanbrack & Knight	J. Anim. Sci.	1991	Ercanbrack_1991	Ercanbrack_1991_Rambouillet	Effects of inbreeding on reproduction and wool production of Rambouillet, Targhee, and Columbia ewes	Lambing date (compared to start date)	Fertility interval (offspring)	Reproduction/survival	Offspring	days	down	7014	2377	103.7	NA	0	0.022	0	NA	0	0	NA	>0.05	NA	NA	Fped	25.3	NA	1
Sheep	Columbia	Columbia	USA	Ercanbrack & Knight	J. Anim. Sci.	1991	Ercanbrack_1991	Ercanbrack_1991_Columbia	Effects of inbreeding on reproduction and wool production of Rambouillet, Targhee, and Columbia ewes	Prolificacy (lambs born per ewe lambing)	Litter size (maternal)	Reproduction/survival	Maternal	%	up	NA	NA	137.2	NA	-0.225	0.2	-0.163994	NA	-0.225	-0.163994	NA	>0.05	NA	NA	Fped	19.9	NA	1
Sheep	Columbia	Columbia	USA	Ercanbrack & Knight	J. Anim. Sci.	1991	Ercanbrack_1991	Ercanbrack_1991_Columbia	Effects of inbreeding on reproduction and wool production of Rambouillet, Targhee, and Columbia ewes	Total weaning weight of litter (total litter weight of lamb weaned at 120d per ewe put into breeding; combines net reproduction rate and average weaning weight)	Litter weight at weaning (maternal)	Production	Maternal	kg	up	NA	NA	28.9	NA	-0.186	0.086	-0.643599	NA	-0.186	-0.643599	NA	<0.01	NA	NA	Fped	19.9	NA	1
Sheep	Columbia	Columbia	USA	Ercanbrack & Knight	J. Anim. Sci.	1991	Ercanbrack_1991	Ercanbrack_1991_Columbia	Effects of inbreeding on reproduction and wool production of Rambouillet, Targhee, and Columbia ewes	Milk score	Milk other	Production	Direct	score (1 = poor, through to 5 = very good)	up	1065		3.67	NA	-0.009	0.004	-0.245232	NA	-0.009	-0.245232	NA	<0.05	NA	NA	Fped	19.9	NA	1
Sheep	Targhee	Targhee	USA	Ercanbrack & Knight	J. Anim. Sci.	1991	Ercanbrack_1991	Ercanbrack_1991_Targhee	Effects of inbreeding on reproduction and wool production of Rambouillet, Targhee, and Columbia ewes	Fleece grade	Fleece production	Production	Direct	score (coded as spinning count, with 1 = 70s through 9 = 48s)	up	1843		3.85	NA	0	0.004	0	NA	0	0	NA	>0.05	NA	NA	Fped	15.2	NA	1
Sheep	Targhee	Targhee	USA	Ercanbrack & Knight	J. Anim. Sci.	1991	Ercanbrack_1991	Ercanbrack_1991_Targhee	Effects of inbreeding on reproduction and wool production of Rambouillet, Targhee, and Columbia ewes	Fleece weight	Fleece production	Production	Direct	kg	up	1843		4.87	NA	-0.012	0.002	-0.246407	NA	-0.012	-0.246407	NA	<0.01	NA	NA	Fped	15.2	NA	1
Sheep	Targhee	Targhee	USA	Ercanbrack & Knight	J. Anim. Sci.	1991	Ercanbrack_1991	Ercanbrack_1991_Targhee	Effects of inbreeding on reproduction and wool production of Rambouillet, Targhee, and Columbia ewes	Milk score	Milk other	Production	Direct	score (1 = poor, through to 5 = very good)	up	1843		3.6	NA	-0.005	0.003	-0.138889	NA	-0.005	-0.138889	NA	>0.05	NA	NA	Fped	15.2	NA	1
Sheep	Rambouillet	Rambouillet	USA	Ercanbrack & Knight	J. Anim. Sci.	1991	Ercanbrack_1991	Ercanbrack_1991_Rambouillet	Effects of inbreeding on reproduction and wool production of Rambouillet, Targhee, and Columbia ewes	Fleece grade	Fleece production	Production	Direct	score (coded spinning count, with 1 = 70s through 9 = 48s)	up	2377		2	NA	-0.002	0.001	-0.1	NA	-0.002	-0.1	NA	<0.05	NA	NA	Fped	20.2	NA	1
Sheep	Rambouillet	Rambouillet	USA	Ercanbrack & Knight	J. Anim. Sci.	1991	Ercanbrack_1991	Ercanbrack_1991_Rambouillet	Effects of inbreeding on reproduction and wool production of Rambouillet, Targhee, and Columbia ewes	Fleece weight	Fleece production	Production	Direct	kg	up	2377		4.36	NA	-0.017	0.001	-0.389908	NA	-0.017	-0.389908	NA	<0.01	NA	NA	Fped	20.2	NA	1
Sheep	Rambouillet	Rambouillet	USA	Ercanbrack & Knight	J. Anim. Sci.	1991	Ercanbrack_1991	Ercanbrack_1991_Rambouillet	Effects of inbreeding on reproduction and wool production of Rambouillet, Targhee, and Columbia ewes	Milk score	Milk other	Production	Direct	score (1 = poor, through to 5 = very good)	up	2377		3.41	NA	-0.015	0.002	-0.439883	NA	-0.015	-0.439883	NA	<0.01	NA	NA	Fped	20.2	NA	1
Sheep	Rambouillet	Rambouillet	USA	Ercanbrack & Knight	J. Anim. Sci.	1991	Ercanbrack_1991	Ercanbrack_1991_Rambouillet	Effects of inbreeding on reproduction and wool production of Rambouillet, Targhee, and Columbia ewes	Body weight at shearing	Weight	Weight/growth	Direct	kg	up	2377		53.57	NA	-0.168	0.013	-0.313608	NA	-0.168	-0.313608	NA	<0.01	NA	NA	Fped	20.2	NA	1
Sheep	Columbia	Columbia	USA	Ercanbrack & Knight	J. Anim. Sci.	1991	Ercanbrack_1991	Ercanbrack_1991_Columbia	Effects of inbreeding on reproduction and wool production of Rambouillet, Targhee, and Columbia ewes	Lambing date (compared to start date)	Fertility interval	Reproduction/survival	Direct	days	down	3468		110.9	NA	0.047	0.036	0.0423805	NA	-0.047	-0.0423805	NA	>0.05	NA	NA	Fped	19.9	NA	1
Sheep	Columbia	Columbia	USA	Ercanbrack & Knight	J. Anim. Sci.	1991	Ercanbrack_1991	Ercanbrack_1991_Columbia	Effects of inbreeding on reproduction and wool production of Rambouillet, Targhee, and Columbia ewes	Birth weight	Birth weight	Weight/growth	Direct	kg	up	3468		4.52	NA	-0.002	0.003	-0.0442478	NA	-0.002	-0.0442478	NA	>0.05	NA	NA	Fped	24.8	NA	1
Sheep	Columbia	Columbia	USA	Ercanbrack & Knight	J. Anim. Sci.	1991	Ercanbrack_1991	Ercanbrack_1991_Columbia	Effects of inbreeding on reproduction and wool production of Rambouillet, Targhee, and Columbia ewes	Born alive (% lambs born that is alive)	Offspring survival	Reproduction/survival	Direct	%	up	3468		90.7	NA	-0.32	0.114	-0.352811	NA	-0.32	-0.352811	NA	<0.01	NA	NA	Fped	24.8	NA	1
Sheep	Columbia	Columbia	USA	Ercanbrack & Knight	J. Anim. Sci.	1991	Ercanbrack_1991	Ercanbrack_1991_Columbia	Effects of inbreeding on reproduction and wool production of Rambouillet, Targhee, and Columbia ewes	Lamb viability (% of lambs born that is weaned)	Offspring survival	Reproduction/survival	Direct	%	up	3468		80.4	NA	-0.444	0.164	-0.552239	NA	-0.444	-0.552239	NA	<0.01	NA	NA	Fped	24.8	NA	1
Sheep	Targhee	Targhee	USA	Ercanbrack & Knight	J. Anim. Sci.	1991	Ercanbrack_1991	Ercanbrack_1991_Targhee	Effects of inbreeding on reproduction and wool production of Rambouillet, Targhee, and Columbia ewes	Lambing date (compared to start date)	Fertility interval	Reproduction/survival	Direct	days	down	5988		112.9	NA	0.069	0.026	0.061116	NA	-0.069	-0.061116	NA	<0.01	NA	NA	Fped	15.2	NA	1
Sheep	Targhee	Targhee	USA	Ercanbrack & Knight	J. Anim. Sci.	1991	Ercanbrack_1991	Ercanbrack_1991_Targhee	Effects of inbreeding on reproduction and wool production of Rambouillet, Targhee, and Columbia ewes	Birth weight	Birth weight	Weight/growth	Direct	kg	up	5988		4.59	NA	-0.014	0.002	-0.305011	NA	-0.014	-0.305011	NA	<0.01	NA	NA	Fped	21.4	NA	1
Sheep	Targhee	Targhee	USA	Ercanbrack & Knight	J. Anim. Sci.	1991	Ercanbrack_1991	Ercanbrack_1991_Targhee	Effects of inbreeding on reproduction and wool production of Rambouillet, Targhee, and Columbia ewes	Born alive (% lambs born that is alive)	Offspring survival	Reproduction/survival	Direct	%	up	5988		93	NA	-0.061	0.07	-0.0655914	NA	-0.061	-0.0655914	NA	>0.05	NA	NA	Fped	21.4	NA	1
Sheep	Targhee	Targhee	USA	Ercanbrack & Knight	J. Anim. Sci.	1991	Ercanbrack_1991	Ercanbrack_1991_Targhee	Effects of inbreeding on reproduction and wool production of Rambouillet, Targhee, and Columbia ewes	Lamb viability (% of lambs born that is weaned)	Offspring survival	Reproduction/survival	Direct	%	up	5988		83.4	NA	-0.458	0.103	-0.549161	NA	-0.458	-0.549161	NA	<0.01	NA	NA	Fped	21.4	NA	1
Sheep	Rambouillet	Rambouillet	USA	Ercanbrack & Knight	J. Anim. Sci.	1991	Ercanbrack_1991	Ercanbrack_1991_Rambouillet	Effects of inbreeding on reproduction and wool production of Rambouillet, Targhee, and Columbia ewes	Lambing date (compared to start date)	Fertility interval	Reproduction/survival	Direct	days	down	7014		103.7	NA	0.023	0.022	0.0221794	NA	-0.023	-0.0221794	NA	>0.05	NA	NA	Fped	20.2	NA	1
Sheep	Rambouillet	Rambouillet	USA	Ercanbrack & Knight	J. Anim. Sci.	1991	Ercanbrack_1991	Ercanbrack_1991_Rambouillet	Effects of inbreeding on reproduction and wool production of Rambouillet, Targhee, and Columbia ewes	Birth weight	Birth weight	Weight/growth	Direct	kg	up	7014		4.43	NA	-0.008	0.002	-0.180587	NA	-0.008	-0.180587	NA	<0.01	NA	NA	Fped	25.3	NA	1
Sheep	Rambouillet	Rambouillet	USA	Ercanbrack & Knight	J. Anim. Sci.	1991	Ercanbrack_1991	Ercanbrack_1991_Rambouillet	Effects of inbreeding on reproduction and wool production of Rambouillet, Targhee, and Columbia ewes	Born alive (% lambs born that is alive)	Offspring survival	Reproduction/survival	Direct	%	up	7014		91	NA	-0.13	0.07	-0.142857	NA	-0.13	-0.142857	NA	>0.05	NA	NA	Fped	25.3	NA	1
Sheep	Rambouillet	Rambouillet	USA	Ercanbrack & Knight	J. Anim. Sci.	1991	Ercanbrack_1991	Ercanbrack_1991_Rambouillet	Effects of inbreeding on reproduction and wool production of Rambouillet, Targhee, and Columbia ewes	Lamb viability (% of lambs born that is weaned)	Offspring survival	Reproduction/survival	Direct	%	up	7014		78.5	NA	-0.241	0.102	-0.307006	NA	-0.241	-0.307006	NA	<0.05	NA	NA	Fped	25.3	NA	1
Chickens	White leghorn	White leghorn	Germany	Flock et al.	Br. Poult. Sci.	1991	Flock_1991	Flock_1991_White leghorn	Inbreeding and heterosis effects on quantitative traits in a White Leghorn population under long‐term reciprocal recurrent selection	Egg number per hen, 48 wks	Egg number	Production	Direct	n	up	11710		141.791	NA	-0.38	NA	-0.268	NA	-0.38	-0.268	NA	<0.01	~0.2	F-classes: 0,0.13,0.23 and 0.34 (but b estimated)	Fped	NA	NA	0
Chickens	White leghorn	White leghorn	Germany	Flock et al.	Br. Poult. Sci.	1991	Flock_1991	Flock_1991_White leghorn	Inbreeding and heterosis effects on quantitative traits in a White Leghorn population under long‐term reciprocal recurrent selection	Egg mass per hen, 48 wks	Egg weight	Production	Direct	g	up	11710		49.2308	NA	-0.16	NA	-0.325	NA	-0.16	-0.325	NA	<0.01	~0.2	F-classes: 0,0.13,0.23 and 0.34 (but b estimated)	Fped	NA	NA	0
Chickens	White leghorn	White leghorn	Germany	Flock et al.	Br. Poult. Sci.	1991	Flock_1991	Flock_1991_White leghorn	Inbreeding and heterosis effects on quantitative traits in a White Leghorn population under long‐term reciprocal recurrent selection	Egg weight	Egg weight	Production	Direct	g	up	11710		57.8947	NA	-0.044	NA	-0.076	NA	-0.044	-0.076	NA	<0.01	~0.6	F-classes: 0,0.13,0.23 and 0.34 (but b estimated)	Fped	NA	NA	0
Chickens	White leghorn	White leghorn	Germany	Flock et al.	Br. Poult. Sci.	1991	Flock_1991	Flock_1991_White leghorn	Inbreeding and heterosis effects on quantitative traits in a White Leghorn population under long‐term reciprocal recurrent selection	% fertile of eggs set	Fertility success	Reproduction/survival	Direct	%	up	11710		87.619	NA	-0.092	NA	-0.105	NA	-0.092	-0.105	NA	<0.01	~0	F-classes: 0,0.13,0.23 and 0.34 (but b estimated)	Fped	NA	NA	0
Chickens	White leghorn	White leghorn	Germany	Flock et al.	Br. Poult. Sci.	1991	Flock_1991	Flock_1991_White leghorn	Inbreeding and heterosis effects on quantitative traits in a White Leghorn population under long‐term reciprocal recurrent selection	% hatch of eggs set	Fertility success	Reproduction/survival	Direct	%	up	11710		63.0986	NA	-0.448	NA	-0.71	NA	-0.448	-0.71	NA	<0.01	~0.1	F-classes: 0,0.13,0.23 and 0.34 (but b estimated)	Fped	NA	NA	0
Chickens	White leghorn	White leghorn	Germany	Flock et al.	Br. Poult. Sci.	1991	Flock_1991	Flock_1991_White leghorn	Inbreeding and heterosis effects on quantitative traits in a White Leghorn population under long‐term reciprocal recurrent selection	% hatch of fertile eggs	Fertility success	Reproduction/survival	Direct	%	up	11710		72.0779	NA	-0.444	NA	-0.616	NA	-0.444	-0.616	NA	<0.01	~0.1	F-classes: 0,0.13,0.23 and 0.34 (but b estimated)	Fped	NA	NA	0
Chickens	White leghorn	White leghorn	Germany	Flock et al.	Br. Poult. Sci.	1991	Flock_1991	Flock_1991_White leghorn	Inbreeding and heterosis effects on quantitative traits in a White Leghorn population under long‐term reciprocal recurrent selection	Livability	Offspring survival	Reproduction/survival	Direct	%	up	11710		96.5517	NA	-0.028	NA	-0.029	NA	-0.028	-0.029	NA	<0.01	~0	F-classes: 0,0.13,0.23 and 0.34 (but b estimated)	Fped	NA	NA	0
Chickens	White leghorn	White leghorn	Germany	Flock et al.	Br. Poult. Sci.	1991	Flock_1991	Flock_1991_White leghorn	Inbreeding and heterosis effects on quantitative traits in a White Leghorn population under long‐term reciprocal recurrent selection	Shell strength	Production other	Production	Direct	kp	up	11710		3.59712	NA	-0.005	NA	-0.139	NA	-0.005	-0.139	NA	<0.01	~0.35	F-classes: 0,0.13,0.23 and 0.34 (but b estimated)	Fped	NA	NA	0
Chickens	White leghorn	White leghorn	Germany	Flock et al.	Br. Poult. Sci.	1991	Flock_1991	Flock_1991_White leghorn	Inbreeding and heterosis effects on quantitative traits in a White Leghorn population under long‐term reciprocal recurrent selection	Body weight	Weight	Weight/growth	Direct	g	up	11710		1742.42	NA	-2.3	NA	-0.132	NA	-2.3	-0.132	NA	<0.01	~0.6	F-classes: 0,0.13,0.23 and 0.34 (but b estimated)	Fped	NA	NA	0
Chickens	White leghorn	White leghorn	Germany	Flock et al.	Br. Poult. Sci.	1991	Flock_1991	Flock_1991_White leghorn	Inbreeding and heterosis effects on quantitative traits in a White Leghorn population under long‐term reciprocal recurrent selection	Number of chicks	Reproduction other (maternal)	Reproduction/survival	Maternal	n	up	11710		16	NA	-0.112	NA	-0.7	NA	-0.112	-0.7	NA	<0.01	NA	F-classes: 0,0.13,0.23 and 0.34 (but b estimated)	Fped	NA	NA	0
Cattle	Holstein	Holstein	USA	Hoeschele	J. Dairy Sci.	1991	Hoeschele_1991	Hoeschele_1991_Holstein	Additive and Nonadditive Genetic Variance in Female Fertility of Holsteins	Days first-last insemination	Fertility interval	Reproduction/survival	Direct	days	down	887015		NA	33.3	0.104	NA	NA	0.312312	-0.104	NA	-0.312312	NA	0.008	F based on relationship between sire and maternal grandsire	Fped	0.4	NA	0
Cattle	Holstein	Holstein	USA	Hoeschele	J. Dairy Sci.	1991	Hoeschele_1991	Hoeschele_1991_Holstein	Additive and Nonadditive Genetic Variance in Female Fertility of Holsteins	Days first-last insemination with max bound of 91d	Fertility interval	Reproduction/survival	Direct	days	down	887015		NA	31	0.1	NA	NA	0.322581	-0.1	NA	-0.322581	NA	0.008	F based on relationship between sire and maternal grandsire	Fped	0.4	NA	0
Cattle	Holstein	Holstein	USA	Hoeschele	J. Dairy Sci.	1991	Hoeschele_1991	Hoeschele_1991_Holstein	Additive and Nonadditive Genetic Variance in Female Fertility of Holsteins	Days Open	Fertility interval	Reproduction/survival	Direct	days	down	887015		NA	38.8	0.132	NA	NA	0.340206	-0.132	NA	-0.340206	NA	0.02	F based on relationship between sire and maternal grandsire	Fped	0.4	NA	0
Cattle	Holstein	Holstein	USA	Hoeschele	J. Dairy Sci.	1991	Hoeschele_1991	Hoeschele_1991_Holstein	Additive and Nonadditive Genetic Variance in Female Fertility of Holsteins	Days open with max bound of 150d	Fertility interval	Reproduction/survival	Direct	days	down	887015		NA	32.9	0.116	NA	NA	0.352584	-0.116	NA	-0.352584	NA	0.021	F based on relationship between sire and maternal grandsire	Fped	0.4	NA	0
Sheep	Columbia	Columbia	USA	Ercanbrack & Knight	J. Anim. Sci.	1991	Ercanbrack_1991	Ercanbrack_1991_Columbia	Effects of inbreeding on reproduction and wool production of Rambouillet, Targhee, and Columbia ewes	Ewe viability (ewes alive at lambing per ewes put into breeding)	Adult survival	Reproduction/survival	Direct	%	up	NA		98.3	NA	0.052	0.052	0.0528993	NA	0.052	0.0528993	NA	>0.05	NA	NA	Fped	19.9	NA	1
Sheep	Columbia	Columbia	USA	Ercanbrack & Knight	J. Anim. Sci.	1991	Ercanbrack_1991	Ercanbrack_1991_Columbia	Effects of inbreeding on reproduction and wool production of Rambouillet, Targhee, and Columbia ewes	Fertility (ewes lambing per ewes alive at lambing)	Fertility success	Reproduction/survival	Direct	%	up	NA		89.1	NA	-0.088	0.13	-0.0987654	NA	-0.088	-0.0987654	NA	>0.05	NA	NA	Fped	19.9	NA	1
Sheep	Columbia	Columbia	USA	Ercanbrack & Knight	J. Anim. Sci.	1991	Ercanbrack_1991	Ercanbrack_1991_Columbia	Effects of inbreeding on reproduction and wool production of Rambouillet, Targhee, and Columbia ewes	Net reproduction rate (lambs weaned/ewes put into breeding; combines ewe viability, fertility, prolificacy, born alive and lamb viability)	Reproduction other (maternal)	Reproduction/survival	Maternal	%	up	NA		85.3	NA	-0.495	0.267	-0.580305	NA	-0.495	-0.580305	NA	<0.05	NA	NA	Fped	19.9	NA	1
Sheep	Columbia	Columbia	USA	Ercanbrack & Knight	J. Anim. Sci.	1991	Ercanbrack_1991	Ercanbrack_1991_Columbia	Effects of inbreeding on reproduction and wool production of Rambouillet, Targhee, and Columbia ewes	Weaning weight	Weight (maternal)	Weight/growth	Maternal	kg	up	NA		33.9	NA	-0.001	0.024	-0.00294985	NA	-0.001	-0.00294985	NA	>0.05	NA	NA	Fped	19.9	NA	1
Sheep	Columbia	Columbia	USA	Ercanbrack & Knight	J. Anim. Sci.	1991	Ercanbrack_1991	Ercanbrack_1991_Columbia	Effects of inbreeding on reproduction and wool production of Rambouillet, Targhee, and Columbia ewes	Prolificacy (lambs born per ewe lambing)	Litter size	Reproduction/survival	Direct	%	up	NA		137.2	NA	-0.191	0.212	-0.139213	NA	-0.191	-0.139213	NA	>0.05	NA	NA	Fped	24.8	NA	1
Sheep	Columbia	Columbia	USA	Ercanbrack & Knight	J. Anim. Sci.	1991	Ercanbrack_1991	Ercanbrack_1991_Columbia	Effects of inbreeding on reproduction and wool production of Rambouillet, Targhee, and Columbia ewes	Total weaning weight of litter (total litter weight of lamb weaned at 120d per ewe put into breeding; combines net reproduction rate and average weaning weight)	Litter weight at weaning	Production	Direct	kg	up	NA		28.9	NA	-0.308	0.09	-1.06574	NA	-0.308	-1.06574	NA	<0.01	NA	NA	Fped	24.8	NA	1
Sheep	Columbia	Columbia	USA	Ercanbrack & Knight	J. Anim. Sci.	1991	Ercanbrack_1991	Ercanbrack_1991_Columbia	Effects of inbreeding on reproduction and wool production of Rambouillet, Targhee, and Columbia ewes	Net reproduction rate (lambs weaned/ewes put into breeding; combines ewe viability, fertility, prolificacy, born alive and lamb viability)	Reproduction other	Reproduction/survival	Direct	%	up	NA		85.3	NA	-0.638	0.282	-0.747948	NA	-0.638	-0.747948	NA	<0.05	NA	NA	Fped	24.8	NA	1
Sheep	Columbia	Columbia	USA	Ercanbrack & Knight	J. Anim. Sci.	1991	Ercanbrack_1991	Ercanbrack_1991_Columbia	Effects of inbreeding on reproduction and wool production of Rambouillet, Targhee, and Columbia ewes	Weaning weight	Weight	Weight/growth	Direct	kg	up	NA		33.9	NA	-0.087	0.024	-0.256637	NA	-0.087	-0.256637	NA	<0.01	NA	NA	Fped	24.8	NA	1
Sheep	Columbia	Columbia	USA	Ercanbrack & Knight	J. Anim. Sci.	1991	Ercanbrack_1991	Ercanbrack_1991_Columbia	Effects of inbreeding on reproduction and wool production of Rambouillet, Targhee, and Columbia ewes	Fertility (ewes lambing per ewes alive at lambing)	Fertility success (offspring)	Reproduction/survival	Offspring	%	up	NA		89.1	NA	-0.017	0.136	-0.0190797	NA	-0.017	-0.0190797	NA	>0.05	NA	NA	Fped	24.8	NA	1
Sheep	Rambouillet	Rambouillet	USA	Ercanbrack & Knight	J. Anim. Sci.	1991	Ercanbrack_1991	Ercanbrack_1991_Rambouillet	Effects of inbreeding on reproduction and wool production of Rambouillet, Targhee, and Columbia ewes	Ewe viability (ewes alive at lambing per ewes put into breeding)	Adult survival	Reproduction/survival	Direct	%	up	NA		98.4	NA	-0.043	0.031	-0.0436992	NA	-0.043	-0.0436992	NA	>0.05	NA	NA	Fped	20.2	NA	1
Sheep	Rambouillet	Rambouillet	USA	Ercanbrack & Knight	J. Anim. Sci.	1991	Ercanbrack_1991	Ercanbrack_1991_Rambouillet	Effects of inbreeding on reproduction and wool production of Rambouillet, Targhee, and Columbia ewes	Fertility (ewes lambing per ewes alive at lambing)	Fertility success	Reproduction/survival	Direct	%	up	NA		87.5	NA	-0.23	0.082	-0.262857	NA	-0.23	-0.262857	NA	<0.05	NA	NA	Fped	20.2	NA	1
Sheep	Rambouillet	Rambouillet	USA	Ercanbrack & Knight	J. Anim. Sci.	1991	Ercanbrack_1991	Ercanbrack_1991_Rambouillet	Effects of inbreeding on reproduction and wool production of Rambouillet, Targhee, and Columbia ewes	Prolificacy (lambs born per ewe lambing)	Litter size (maternal)	Reproduction/survival	Maternal	%	up	NA		133	NA	-0.385	0.121	-0.289474	NA	-0.385	-0.289474	NA	<0.01	NA	NA	Fped	20.2	NA	1
Sheep	Rambouillet	Rambouillet	USA	Ercanbrack & Knight	J. Anim. Sci.	1991	Ercanbrack_1991	Ercanbrack_1991_Rambouillet	Effects of inbreeding on reproduction and wool production of Rambouillet, Targhee, and Columbia ewes	Total weaning weight of litter (total litter weight of lamb weaned at 120d per ewe put into breeding; combines net reproduction rate and average weaning weight)	Litter weight at weaning (maternal)	Production	Maternal	kg	up	NA		24.4	NA	-0.31	0.045	-1.27049	NA	-0.31	-1.27049	NA	<0.01	NA	NA	Fped	20.2	NA	1
Sheep	Rambouillet	Rambouillet	USA	Ercanbrack & Knight	J. Anim. Sci.	1991	Ercanbrack_1991	Ercanbrack_1991_Rambouillet	Effects of inbreeding on reproduction and wool production of Rambouillet, Targhee, and Columbia ewes	Net reproduction rate (lambs weaned/ewes put into breeding; combines ewe viability, fertility, prolificacy, born alive and lamb viability)	Reproduction other (maternal)	Reproduction/survival	Maternal	%	up	NA		79	NA	-0.938	0.153	-1.18734	NA	-0.938	-1.18734	NA	<0.01	NA	NA	Fped	20.2	NA	1
Sheep	Rambouillet	Rambouillet	USA	Ercanbrack & Knight	J. Anim. Sci.	1991	Ercanbrack_1991	Ercanbrack_1991_Rambouillet	Effects of inbreeding on reproduction and wool production of Rambouillet, Targhee, and Columbia ewes	Weaning weight	Weight (maternal)	Weight/growth	Maternal	kg	up	NA		30.9	NA	-0.033	0.011	-0.106796	NA	-0.033	-0.106796	NA	<0.01	NA	NA	Fped	20.2	NA	1
Sheep	Rambouillet	Rambouillet	USA	Ercanbrack & Knight	J. Anim. Sci.	1991	Ercanbrack_1991	Ercanbrack_1991_Rambouillet	Effects of inbreeding on reproduction and wool production of Rambouillet, Targhee, and Columbia ewes	Prolificacy (lambs born per ewe lambing)	Litter size	Reproduction/survival	Direct	%	up	NA		133	NA	-0.292	0.121	-0.219549	NA	-0.292	-0.219549	NA	<0.05	NA	NA	Fped	25.3	NA	1
Sheep	Rambouillet	Rambouillet	USA	Ercanbrack & Knight	J. Anim. Sci.	1991	Ercanbrack_1991	Ercanbrack_1991_Rambouillet	Effects of inbreeding on reproduction and wool production of Rambouillet, Targhee, and Columbia ewes	Total weaning weight of litter (total litter weight of lamb weaned at 120d per ewe put into breeding; combines net reproduction rate and average weaning weight)	Litter weight at weaning	Production	Direct	kg	up	NA		24.4	NA	-0.242	0.046	-0.991803	NA	-0.242	-0.991803	NA	<0.01	NA	NA	Fped	25.3	NA	1
Sheep	Rambouillet	Rambouillet	USA	Ercanbrack & Knight	J. Anim. Sci.	1991	Ercanbrack_1991	Ercanbrack_1991_Rambouillet	Effects of inbreeding on reproduction and wool production of Rambouillet, Targhee, and Columbia ewes	Net reproduction rate (lambs weaned/ewes put into breeding; combines ewe viability, fertility, prolificacy, born alive and lamb viability)	Reproduction other	Reproduction/survival	Direct	%	up	NA		79	NA	-0.503	0.156	-0.636709	NA	-0.503	-0.636709	NA	<0.01	NA	NA	Fped	25.3	NA	1
Sheep	Rambouillet	Rambouillet	USA	Ercanbrack & Knight	J. Anim. Sci.	1991	Ercanbrack_1991	Ercanbrack_1991_Rambouillet	Effects of inbreeding on reproduction and wool production of Rambouillet, Targhee, and Columbia ewes	Weaning weight	Weight	Weight/growth	Direct	kg	up	NA		30.9	NA	-0.114	0.013	-0.368932	NA	-0.114	-0.368932	NA	>0.05	NA	NA	Fped	25.3	NA	1
Sheep	Rambouillet	Rambouillet	USA	Ercanbrack & Knight	J. Anim. Sci.	1991	Ercanbrack_1991	Ercanbrack_1991_Rambouillet	Effects of inbreeding on reproduction and wool production of Rambouillet, Targhee, and Columbia ewes	Fertility (ewes lambing per ewes alive at lambing)	Fertility success (offspring)	Reproduction/survival	Offspring	%	up	NA		87.5	NA	-0.001	0.083	-0.00114286	NA	-0.001	-0.00114286	NA	>0.05	NA	NA	Fped	25.3	NA	1
Sheep	Targhee	Targhee	USA	Ercanbrack & Knight	J. Anim. Sci.	1991	Ercanbrack_1991	Ercanbrack_1991_Targhee	Effects of inbreeding on reproduction and wool production of Rambouillet, Targhee, and Columbia ewes	Ewe viability (ewes alive at lambing per ewes put into breeding)	Adult survival	Reproduction/survival	Direct	%	up	NA		98.5	NA	-0.013	0.036	-0.013198	NA	-0.013	-0.013198	NA	>0.05	NA	NA	Fped	15.2	NA	1
Sheep	Targhee	Targhee	USA	Ercanbrack & Knight	J. Anim. Sci.	1991	Ercanbrack_1991	Ercanbrack_1991_Targhee	Effects of inbreeding on reproduction and wool production of Rambouillet, Targhee, and Columbia ewes	Fertility (ewes lambing per ewes alive at lambing)	Fertility success	Reproduction/survival	Direct	%	up	NA		91.6	NA	-0.012	0.083	-0.0131004	NA	-0.012	-0.0131004	NA	>0.05	NA	NA	Fped	15.2	NA	1
Sheep	Targhee	Targhee	USA	Ercanbrack & Knight	J. Anim. Sci.	1991	Ercanbrack_1991	Ercanbrack_1991_Targhee	Effects of inbreeding on reproduction and wool production of Rambouillet, Targhee, and Columbia ewes	Prolificacy (lambs born per ewe lambing)	Litter size (maternal)	Reproduction/survival	Maternal	%	up	NA		138.5	NA	-0.476	0.147	-0.343682	NA	-0.476	-0.343682	NA	<0.01	NA	NA	Fped	15.2	NA	1
Sheep	Targhee	Targhee	USA	Ercanbrack & Knight	J. Anim. Sci.	1991	Ercanbrack_1991	Ercanbrack_1991_Targhee	Effects of inbreeding on reproduction and wool production of Rambouillet, Targhee, and Columbia ewes	Total weaning weight of litter (total litter weight of lamb weaned at 120d per ewe put into breeding; combines net reproduction rate and average weaning weight)	Litter weight at weaning (maternal)	Production	Maternal	kg	up	NA		31.7	NA	-0.15	0.059	-0.473186	NA	-0.15	-0.473186	NA	<0.01	NA	NA	Fped	15.2	NA	1
Sheep	Targhee	Targhee	USA	Ercanbrack & Knight	J. Anim. Sci.	1991	Ercanbrack_1991	Ercanbrack_1991_Targhee	Effects of inbreeding on reproduction and wool production of Rambouillet, Targhee, and Columbia ewes	Net reproduction rate (lambs weaned/ewes put into breeding; combines ewe viability, fertility, prolificacy, born alive and lamb viability)	Reproduction other (maternal)	Reproduction/survival	Maternal	%	up	NA		94.3	NA	-0.448	0.189	-0.47508	NA	-0.448	-0.47508	NA	<0.05	NA	NA	Fped	15.2	NA	1
Sheep	Targhee	Targhee	USA	Ercanbrack & Knight	J. Anim. Sci.	1991	Ercanbrack_1991	Ercanbrack_1991_Targhee	Effects of inbreeding on reproduction and wool production of Rambouillet, Targhee, and Columbia ewes	Weaning weight	Weight (maternal)	Weight/growth	Maternal	kg	up	NA		33.6	NA	-0.011	0.015	-0.0327381	NA	-0.011	-0.0327381	NA	>0.05	NA	NA	Fped	15.2	NA	1
Sheep	Targhee	Targhee	USA	Ercanbrack & Knight	J. Anim. Sci.	1991	Ercanbrack_1991	Ercanbrack_1991_Targhee	Effects of inbreeding on reproduction and wool production of Rambouillet, Targhee, and Columbia ewes	Prolificacy (lambs born per ewe lambing)	Litter size	Reproduction/survival	Direct	%	up	NA		138.5	NA	0.221	0.148	0.159567	NA	0.221	0.159567	NA	>0.05	NA	NA	Fped	21.4	NA	1
Sheep	Targhee	Targhee	USA	Ercanbrack & Knight	J. Anim. Sci.	1991	Ercanbrack_1991	Ercanbrack_1991_Targhee	Effects of inbreeding on reproduction and wool production of Rambouillet, Targhee, and Columbia ewes	Total weaning weight of litter (total litter weight of lamb weaned at 120d per ewe put into breeding; combines net reproduction rate and average weaning weight)	Litter weight at weaning	Production	Direct	kg	up	NA		31.7	NA	-0.376	0.06	-1.18612	NA	-0.376	-1.18612	NA	<0.01	NA	NA	Fped	21.4	NA	1
Sheep	Targhee	Targhee	USA	Ercanbrack & Knight	J. Anim. Sci.	1991	Ercanbrack_1991	Ercanbrack_1991_Targhee	Effects of inbreeding on reproduction and wool production of Rambouillet, Targhee, and Columbia ewes	Net reproduction rate (lambs weaned/ewes put into breeding; combines ewe viability, fertility, prolificacy, born alive and lamb viability)	Reproduction other	Reproduction/survival	Direct	%	up	NA		94.3	NA	-0.778	0.193	-0.825027	NA	-0.778	-0.825027	NA	<0.01	NA	NA	Fped	21.4	NA	1
Sheep	Targhee	Targhee	USA	Ercanbrack & Knight	J. Anim. Sci.	1991	Ercanbrack_1991	Ercanbrack_1991_Targhee	Effects of inbreeding on reproduction and wool production of Rambouillet, Targhee, and Columbia ewes	Weaning weight	Weight	Weight/growth	Direct	kg	up	NA		33.6	NA	-0.116	0.015	-0.345238	NA	-0.116	-0.345238	NA	<0.01	NA	NA	Fped	21.4	NA	1
Sheep	Targhee	Targhee	USA	Ercanbrack & Knight	J. Anim. Sci.	1991	Ercanbrack_1991	Ercanbrack_1991_Targhee	Effects of inbreeding on reproduction and wool production of Rambouillet, Targhee, and Columbia ewes	Fertility (ewes lambing per ewes alive at lambing)	Fertility success (offspring)	Reproduction/survival	Offspring	%	up	NA		91.6	NA	-0.301	0.085	-0.328603	NA	-0.301	-0.328603	NA	<0.01	NA	NA	Fped	21.4	NA	1
Sheep	Various Sheepbreeds Scotland	Scottish Blackface, Cheviot (South Country) and Welsh Mountain	Scotland	Wiener et al.	Anim. Prod.	1992	Wiener_1992c	Wiener_1992c_Various Sheepbreeds Scotland	Effects of rapid inbreeding and of crossing of inbred lines on the body weight growth of sheep	Body weight wk78	Weight	Weight/growth	Direct	kg	up	1062		48.47	NA	-0.203	0.046	-0.418816	NA	-0.203	-0.418816	NA	NA	NA	F-classes: 0.25,0.375,0.5 and 0.594 (but b estimated)	Fped	NA	NA	1
Sheep	Various Sheepbreeds Scotland	Scottish Blackface, Cheviot (South Country) and Welsh Mountain	Scotland	Wiener et al.	Anim. Prod.	1992	Wiener_1992c	Wiener_1992c_Various Sheepbreeds Scotland	Effects of rapid inbreeding and of crossing of inbred lines on the body weight growth of sheep	Body weight wk78	Weight (maternal)	Weight/growth	Maternal	kg	up	1062		48.47	NA	-0.045	0.0315	-0.0928409	NA	-0.045	-0.0928409	NA	NA	NA	F-classes: 0.25,0.375,0.5 and 0.594 (but b estimated)	Fped	NA	NA	1
Sheep	Various Sheepbreeds Scotland	Scottish Blackface, Cheviot (South Country) and Welsh Mountain	Scotland	Wiener et al.	Anim. Prod.	1992	Wiener_1992b	Wiener_1992b_Various Sheepbreeds Scotland	Effects of rapid inbreeding and of crossing inbred lines on the growth of linear body dimensions of sheep	Body length wk78	Body dimensions	Conformation	Direct	mm	up	2369		374	NA	-0.646	0.138	-0.172727	NA	-0.646	-0.172727	NA	NA	NA	F-classes: 0.25,0.375,0.5 and 0.594 (but b estimated)	Fped	NA	NA	1
Sheep	Various Sheepbreeds Scotland	Scottish Blackface, Cheviot (South Country) and Welsh Mountain	Scotland	Wiener et al.	Anim. Prod.	1992	Wiener_1992b	Wiener_1992b_Various Sheepbreeds Scotland	Effects of rapid inbreeding and of crossing inbred lines on the growth of linear body dimensions of sheep	Head width wk78	Body dimensions	Conformation	Direct	mm	up	2369		120	NA	-0.106	0.021	-0.0883333	NA	-0.106	-0.0883333	NA	NA	NA	F-classes: 0.25,0.375,0.5 and 0.594 (but b estimated)	Fped	NA	NA	1
Sheep	Various Sheepbreeds Scotland	Scottish Blackface, Cheviot (South Country) and Welsh Mountain	Scotland	Wiener et al.	Anim. Prod.	1992	Wiener_1992b	Wiener_1992b_Various Sheepbreeds Scotland	Effects of rapid inbreeding and of crossing inbred lines on the growth of linear body dimensions of sheep	Hook width wk6	Body dimensions	Conformation	Direct	mm	up	2369		110	NA	-0.121	0.039	-0.11	NA	-0.121	-0.11	NA	NA	NA	F-classes: 0.25,0.375,0.5 and 0.594 (but b estimated)	Fped	NA	NA	1
Sheep	Various Sheepbreeds Scotland	Scottish Blackface, Cheviot (South Country) and Welsh Mountain	Scotland	Wiener et al.	Anim. Prod.	1992	Wiener_1992b	Wiener_1992b_Various Sheepbreeds Scotland	Effects of rapid inbreeding and of crossing inbred lines on the growth of linear body dimensions of sheep	Hook width wk78	Body dimensions	Conformation	Direct	mm	up	2369		194	NA	-0.362	0.059	-0.186598	NA	-0.362	-0.186598	NA	NA	NA	F-classes: 0.25,0.375,0.5 and 0.594 (but b estimated)	Fped	NA	NA	1
Sheep	Various Sheepbreeds Scotland	Scottish Blackface, Cheviot (South Country) and Welsh Mountain	Scotland	Wiener et al.	Anim. Prod.	1992	Wiener_1992b	Wiener_1992b_Various Sheepbreeds Scotland	Effects of rapid inbreeding and of crossing inbred lines on the growth of linear body dimensions of sheep	Shoulder width wk78	Body dimensions	Conformation	Direct	mm	up	2369		208	NA	-0.468	0.072	-0.225	NA	-0.468	-0.225	NA	NA	NA	F-classes: 0.25,0.375,0.5 and 0.594 (but b estimated)	Fped	NA	NA	1
Sheep	Various Sheepbreeds Scotland	Scottish Blackface, Cheviot (South Country) and Welsh Mountain	Scotland	Wiener et al.	Anim. Prod.	1992	Wiener_1992b	Wiener_1992b_Various Sheepbreeds Scotland	Effects of rapid inbreeding and of crossing inbred lines on the growth of linear body dimensions of sheep	Tibia length wk6	Body dimensions	Conformation	Direct	mm	up	2369		164	NA	-0.1	0.047	-0.0609756	NA	-0.1	-0.0609756	NA	NA	NA	F-classes: 0.25,0.375,0.5 and 0.594 (but b estimated)	Fped	NA	NA	1
Sheep	Various Sheepbreeds Scotland	Scottish Blackface, Cheviot (South Country) and Welsh Mountain	Scotland	Wiener et al.	Anim. Prod.	1992	Wiener_1992b	Wiener_1992b_Various Sheepbreeds Scotland	Effects of rapid inbreeding and of crossing inbred lines on the growth of linear body dimensions of sheep	Tibia length wk78	Body dimensions	Conformation	Direct	mm	up	2369		224	NA	-0.163	0.046	-0.0727679	NA	-0.163	-0.0727679	NA	NA	NA	F-classes: 0.25,0.375,0.5 and 0.594 (but b estimated)	Fped	NA	NA	1
Sheep	Various Sheepbreeds Scotland	Scottish Blackface, Cheviot (South Country) and Welsh Mountain	Scotland	Wiener et al.	Anim. Prod.	1992	Wiener_1992b	Wiener_1992b_Various Sheepbreeds Scotland	Effects of rapid inbreeding and of crossing inbred lines on the growth of linear body dimensions of sheep	Shoulder width wk6	Body dimensions (maternal)	Conformation	Maternal	mm	up	2369		134	NA	-0.339	0.069	-0.252985	NA	-0.339	-0.252985	NA	NA	NA	F-classes: 0.25,0.375,0.5 and 0.594 (but b estimated)	Fped	NA	NA	1
Sheep	Various Sheepbreeds Scotland	Scottish Blackface, Cheviot (South Country) and Welsh Mountain	Scotland	Wiener et al.	Anim. Prod.	1992	Wiener_1992b	Wiener_1992b_Various Sheepbreeds Scotland	Effects of rapid inbreeding and of crossing inbred lines on the growth of linear body dimensions of sheep	Shoulder width wk78	Body dimensions (maternal)	Conformation	Maternal	mm	up	2369		208	NA	-0.16	0.087	-0.0769231	NA	-0.16	-0.0769231	NA	NA	NA	F-classes: 0.25,0.375,0.5 and 0.594 (but b estimated)	Fped	NA	NA	1
Sheep	Various Sheepbreeds Scotland	Scottish Blackface, Cheviot (South Country) and Welsh Mountain	Scotland	Wiener et al.	Anim. Prod.	1992	Wiener_1992b	Wiener_1992b_Various Sheepbreeds Scotland	Effects of rapid inbreeding and of crossing inbred lines on the growth of linear body dimensions of sheep	Body length wk78	Body dimensions (maternal)	Conformation	Maternal	mm	up	2369		374	NA	-0.301	0.166	-0.0804813	NA	-0.301	-0.0804813	NA	NA	NA	F-classes: 0.25,0.375,0.5 and 0.594 (but b estimated)	Fped	NA	NA	1
Sheep	Various Sheepbreeds Scotland	Scottish Blackface, Cheviot (South Country) and Welsh Mountain	Scotland	Wiener et al.	Anim. Prod.	1992	Wiener_1992b	Wiener_1992b_Various Sheepbreeds Scotland	Effects of rapid inbreeding and of crossing inbred lines on the growth of linear body dimensions of sheep	Head width wk78	Body dimensions (maternal)	Conformation	Maternal	mm	up	2369		120	NA	-0.014	0.025	-0.0116667	NA	-0.014	-0.0116667	NA	NA	NA	F-classes: 0.25,0.375,0.5 and 0.594 (but b estimated)	Fped	NA	NA	1
Sheep	Various Sheepbreeds Scotland	Scottish Blackface, Cheviot (South Country) and Welsh Mountain	Scotland	Wiener et al.	Anim. Prod.	1992	Wiener_1992b	Wiener_1992b_Various Sheepbreeds Scotland	Effects of rapid inbreeding and of crossing inbred lines on the growth of linear body dimensions of sheep	Hook width wk6	Body dimensions (maternal)	Conformation	Maternal	mm	up	2369		110	NA	-0.198	0.047	-0.18	NA	-0.198	-0.18	NA	NA	NA	F-classes: 0.25,0.375,0.5 and 0.594 (but b estimated)	Fped	NA	NA	1
Sheep	Various Sheepbreeds Scotland	Scottish Blackface, Cheviot (South Country) and Welsh Mountain	Scotland	Wiener et al.	Anim. Prod.	1992	Wiener_1992b	Wiener_1992b_Various Sheepbreeds Scotland	Effects of rapid inbreeding and of crossing inbred lines on the growth of linear body dimensions of sheep	Hook width wk78	Body dimensions (maternal)	Conformation	Maternal	mm	up	2369		194	NA	-0.097	0.072	-0.05	NA	-0.097	-0.05	NA	NA	NA	F-classes: 0.25,0.375,0.5 and 0.594 (but b estimated)	Fped	NA	NA	1
Sheep	Various Sheepbreeds Scotland	Scottish Blackface, Cheviot (South Country) and Welsh Mountain	Scotland	Wiener et al.	Anim. Prod.	1992	Wiener_1992b	Wiener_1992b_Various Sheepbreeds Scotland	Effects of rapid inbreeding and of crossing inbred lines on the growth of linear body dimensions of sheep	Tibia length wk6	Body dimensions (maternal)	Conformation	Maternal	mm	up	2369		164	NA	-0.114	0.057	-0.0695122	NA	-0.114	-0.0695122	NA	NA	NA	F-classes: 0.25,0.375,0.5 and 0.594 (but b estimated)	Fped	NA	NA	1
Sheep	Various Sheepbreeds Scotland	Scottish Blackface, Cheviot (South Country) and Welsh Mountain	Scotland	Wiener et al.	Anim. Prod.	1992	Wiener_1992b	Wiener_1992b_Various Sheepbreeds Scotland	Effects of rapid inbreeding and of crossing inbred lines on the growth of linear body dimensions of sheep	Tibia length wk78	Body dimensions (maternal)	Conformation	Maternal	mm	up	2369		224	NA	-0.043	0.056	-0.0191964	NA	-0.043	-0.0191964	NA	NA	NA	F-classes: 0.25,0.375,0.5 and 0.594 (but b estimated)	Fped	NA	NA	1
Sheep	Various Sheepbreeds Scotland	Scottish Blackface, Cheviot (South Country) and Welsh Mountain	Scotland	Wiener et al.	Anim. Prod.	1992	Wiener_1992c	Wiener_1992c_Various Sheepbreeds Scotland	Effects of rapid inbreeding and of crossing of inbred lines on the body weight growth of sheep	Body weight at birth	Birth weight	Weight/growth	Direct	kg	up	2369		3.12	NA	-0.016	0.003	-0.512821	NA	-0.016	-0.512821	NA	NA	NA	F-classes: 0.25,0.375,0.5 and 0.594 (but b estimated)	Fped	NA	NA	1
Sheep	Various Sheepbreeds Scotland	Scottish Blackface, Cheviot (South Country) and Welsh Mountain	Scotland	Wiener et al.	Anim. Prod.	1992	Wiener_1992c	Wiener_1992c_Various Sheepbreeds Scotland	Effects of rapid inbreeding and of crossing of inbred lines on the body weight growth of sheep	Early growth rate (birth to 24wk)	Growth	Weight/growth	Direct	g/d	up	2369		148	NA	-0.523	0.113	-0.353378	NA	-0.523	-0.353378	NA	NA	NA	F-classes: 0.25,0.375,0.5 and 0.594 (but b estimated)	Fped	NA	NA	1
Sheep	Various Sheepbreeds Scotland	Scottish Blackface, Cheviot (South Country) and Welsh Mountain	Scotland	Wiener et al.	Anim. Prod.	1992	Wiener_1992c	Wiener_1992c_Various Sheepbreeds Scotland	Effects of rapid inbreeding and of crossing of inbred lines on the body weight growth of sheep	Body weight at weaning (wk15)	Weight	Weight/growth	Direct	kg	up	2369		22.8	NA	-0.073	0.026	-0.320175	NA	-0.073	-0.320175	NA	NA	NA	F-classes: 0.25,0.375,0.5 and 0.594 (but b estimated)	Fped	NA	NA	1
Sheep	Various Sheepbreeds Scotland	Scottish Blackface, Cheviot (South Country) and Welsh Mountain	Scotland	Wiener et al.	Anim. Prod.	1992	Wiener_1992c	Wiener_1992c_Various Sheepbreeds Scotland	Effects of rapid inbreeding and of crossing of inbred lines on the body weight growth of sheep	Body weight at birth	Birth weight (maternal)	Weight/growth	Maternal	kg	up	2369		3.12	NA	-0.0057	0.0021	-0.182692	NA	-0.0057	-0.182692	NA	NA	NA	F-classes: 0.25,0.375,0.5 and 0.594 (but b estimated)	Fped	NA	NA	1
Sheep	Various Sheepbreeds Scotland	Scottish Blackface, Cheviot (South Country) and Welsh Mountain	Scotland	Wiener et al.	Anim. Prod.	1992	Wiener_1992c	Wiener_1992c_Various Sheepbreeds Scotland	Effects of rapid inbreeding and of crossing of inbred lines on the body weight growth of sheep	Early growth rate (birth to 24wk)	Growth (maternal)	Weight/growth	Maternal	g/d	up	2369		148	NA	-0.395	0.137	-0.00266892	NA	-0.395	-0.00266892	NA	NA	NA	F-classes: 0.25,0.375,0.5 and 0.594 (but b estimated)	Fped	NA	NA	1
Sheep	Various Sheepbreeds Scotland	Scottish Blackface, Cheviot (South Country) and Welsh Mountain	Scotland	Wiener et al.	Anim. Prod.	1992	Wiener_1992c	Wiener_1992c_Various Sheepbreeds Scotland	Effects of rapid inbreeding and of crossing of inbred lines on the body weight growth of sheep	Body weight at weaning (wk15)	Weight (maternal)	Weight/growth	Maternal	kg	up	2369		22.8	NA	-0.0764	0.0183	-0.335088	NA	-0.0764	-0.335088	NA	NA	NA	F-classes: 0.25,0.375,0.5 and 0.594 (but b estimated)	Fped	NA	NA	1
Cattle	Braunvieh and crossbreds Braunvieh x Brown Swiss (Switzerland)	Braunvieh and crossbreds Braunvieh x Brown Swiss (Switzerland)	Switzerland	Casanova et al.	J. Dairy Sci.	1992	Casanova_1992	Casanova_1992_Braunvieh and crossbreds Braunvieh x Brown Swiss (Switzerland)	Inbreeding in Swiss Braunvieh and Its Influence on Breeding Values Predicted from a Repeatability Animal Model	305-d fat% lact1-4	Fat%	Production	Direct	%	up	1366985		169.7	37.4	-0.0005	NA	-0.000294638	-0.0013369	-0.0005	-0.000294638	-0.0013369	NA	NA	mean known generations increased from 0.6 in <1950 to 4.7 in 1984	Fped	0.24	NA	0
Cattle	Braunvieh and crossbreds Braunvieh x Brown Swiss (Switzerland)	Braunvieh and crossbreds Braunvieh x Brown Swiss (Switzerland)	Switzerland	Casanova et al.	J. Dairy Sci.	1992	Casanova_1992	Casanova_1992_Braunvieh and crossbreds Braunvieh x Brown Swiss (Switzerland)	Inbreeding in Swiss Braunvieh and Its Influence on Breeding Values Predicted from a Repeatability Animal Model	305-d protein% lact1-4	Protein%	Production	Direct	%	up	1366985		3.3	0.219	0.001	NA	0.030303	0.456621	0.001	0.030303	0.456621	NA	NA	mean known generations increased from 0.6 in <1950 to 4.7 in 1984	Fped	0.35	NA	0
Cattle	Braunvieh and crossbreds Braunvieh x Brown Swiss (Switzerland)	Braunvieh and crossbreds Braunvieh x Brown Swiss (Switzerland)	Switzerland	Casanova et al.	J. Dairy Sci.	1992	Casanova_1992	Casanova_1992_Braunvieh and crossbreds Braunvieh x Brown Swiss (Switzerland)	Inbreeding in Swiss Braunvieh and Its Influence on Breeding Values Predicted from a Repeatability Animal Model	305-d fat yield lact1-4	Fat yield	Production	Direct	kg	up	2138541		190.9	43.7	-0.077	NA	-0.0403353	-0.176201	-0.077	-0.0403353	-0.176201	NA	NA	mean known generations increased from 0.6 in <1950 to 4.7 in 1984	Fped	0.24	NA	0
Cattle	Braunvieh and crossbreds Braunvieh x Brown Swiss (Switzerland)	Braunvieh and crossbreds Braunvieh x Brown Swiss (Switzerland)	Switzerland	Casanova et al.	J. Dairy Sci.	1992	Casanova_1992	Casanova_1992_Braunvieh and crossbreds Braunvieh x Brown Swiss (Switzerland)	Inbreeding in Swiss Braunvieh and Its Influence on Breeding Values Predicted from a Repeatability Animal Model	305-d protein yield lact1-4	Protein yield	Production	Direct	kg	up	2138541		3.9	0.329	0.004	NA	0.102564	1.21581	0.004	0.102564	1.21581	NA	NA	mean known generations increased from 0.6 in <1950 to 4.7 in 1984	Fped	0.35	NA	0
Cattle	Braunvieh and crossbreds Braunvieh x Brown Swiss	Braunvieh and crossbreds Braunvieh x Brown Swiss	Switzerland	Casanova et al.	J. Dairy Sci.	1992	Casanova_1992	Casanova_1992_Braunvieh and crossbreds Braunvieh x Brown Swiss	Inbreeding in Swiss Braunvieh and Its Influence on Breeding Values Predicted from a Repeatability Animal Model	305-d milk yield lact1-4	Milk yield	Production	Direct	kg	up	2138741		4894	1063	-26	NA	-0.531263	-2.44591	-26	-0.531263	-2.44591	NA	NA	mean known generations increased from 0.6 in <1950 to 4.7 in 1984	Fped	0.24	NA	0
Sheep	Various Sheepbreeds Scotland	Scottish Blackface, Cheviot (South Country) and Welsh Mountain	Scotland	Wiener et al.	Anim. Prod.	1992	Wiener_1992a	Wiener_1992a_Various Sheepbreeds Scotland	Effects of rapid inbreeding and of crossing of inbred lines on conception rate, prolificacy and ewe survival in sheep	Survival (risk of death from one year to next)	Adult survival	Reproduction/survival	Direct	%	down	NA		NA	NA	NA	NA	1.8	NA	NA	-1.8	NA	<0.001	NA	F-classes: 0.25,0.375,0.5 and 0.594 (but b estimated)	Fped	NA	NA	1
Sheep	Various Sheepbreeds Scotland	Scottish Blackface, Cheviot (South Country) and Welsh Mountain	Scotland	Wiener et al.	Anim. Prod.	1992	Wiener_1992a	Wiener_1992a_Various Sheepbreeds Scotland	Effects of rapid inbreeding and of crossing of inbred lines on conception rate, prolificacy and ewe survival in sheep	Conception rate	Fertility success	Reproduction/survival	Direct	%	up	NA		0.915	NA	-0.0048	0.0008	-0.52459	NA	-0.0048	-0.52459	NA	<0.001	NA	F-classes: 0.25,0.375,0.5 and 0.594 (but b estimated)	Fped	NA	NA	1
Horses	Haflinger	Haflinger	Italy	Gandini et al.	J. Anim. Breed. Genet.	1992	Gandini_1992	Gandini_1992_Haflinger	Inbreeding in the Haflinger horse	Girth circumference, age < 4 years	Body dimensions	Conformation	Direct	cm	up	4736 (total both age classes, ? Per age class)		171.6	7.7	0.0428	0.035	0.0249417	0.555844	0.0428	0.0249417	0.555844	>0.05	NA	pedigree of 1261 animals	Fped	NA	NA	0
Horses	Haflinger	Haflinger	Italy	Gandini et al.	J. Anim. Breed. Genet.	1992	Gandini_1992	Gandini_1992_Haflinger	Inbreeding in the Haflinger horse	Girth circumference, age > 4 years	Body dimensions	Conformation	Direct	cm	up	4736 (total both age classes, ? Per age class)		171.6	7.7	-0.288	0.0788	-0.167832	-3.74026	-0.288	-0.167832	-3.74026	<0.01	NA	pedigree of 1261 animals	Fped	NA	NA	0
Horses	Haflinger	Haflinger	Italy	Gandini et al.	J. Anim. Breed. Genet.	1992	Gandini_1992	Gandini_1992_Haflinger	Inbreeding in the Haflinger horse	Heigth at withers, age < 4 years	Body dimensions	Conformation	Direct	cm	up	4736 (total both age classes, ? Per age class)		135.8	3.2	0.0066	0.0143	0.00486009	0.20625	0.0066	0.00486009	0.20625	>0.05	NA	pedigree of 1261 animals	Fped	NA	NA	0
Horses	Haflinger	Haflinger	Italy	Gandini et al.	J. Anim. Breed. Genet.	1992	Gandini_1992	Gandini_1992_Haflinger	Inbreeding in the Haflinger horse	Heigth at withers, age > 4 years	Body dimensions	Conformation	Direct	cm	up	4736 (total both age classes, ? Per age class)		135.8	3.2	-0.1142	0.0323	-0.0840943	-3.56875	-0.1142	-0.0840943	-3.56875	<0.01	NA	pedigree of 1261 animals	Fped	NA	NA	0
Horses	Haflinger	Haflinger	Italy	Gandini et al.	J. Anim. Breed. Genet.	1992	Gandini_1992	Gandini_1992_Haflinger	Inbreeding in the Haflinger horse	Cannon bone circumference, age < 4 years	Bone quality	Conformation	Direct	cm	up	4736 (total both age classes, ? Per age class)		18.9	0.8	0.0051	0.0035	0.0269841	0.6375	0.0051	0.0269841	0.6375	>0.05	NA	pedigree of 1261 animals	Fped	NA	NA	0
Horses	Haflinger	Haflinger	Italy	Gandini et al.	J. Anim. Breed. Genet.	1992	Gandini_1992	Gandini_1992_Haflinger	Inbreeding in the Haflinger horse	Cannon bone circumference, age > 4 years	Bone quality	Conformation	Direct	cm	up	4736 (total both age classes, ? Per age class)		18.9	0.8	-0.0039	0.0078	-0.0206349	-0.4875	-0.0039	-0.0206349	-0.4875	>0.05	NA	pedigree of 1261 animals	Fped	NA	NA	0
Sheep	Elsenburg Dormer	Elsenburg Dormer	South Africa	Erasmus et al.	S. Afr. J. Anim. Sci.	1993	Erasmus_1993	Erasmus_1993_Elsenburg Dormer	Inbreeding in the Elsenburger Dormer Sheepstud	Kleiber ratio (ADG/WW^0.75)	Feed efficiency (maternal)	Other traits	Maternal	ratio	up	7782	NA	19.91	NA	-0.001	0.0001	-0.0050226	NA	-0.001	-0.0050226	NA	<0.01	NA	pedigree of 9551 animals	Fped	15	NA	1
Sheep	Elsenburg Dormer	Elsenburg Dormer	South Africa	Erasmus et al.	S. Afr. J. Anim. Sci.	1993	Erasmus_1993	Erasmus_1993_Elsenburg Dormer	Inbreeding in the Elsenburger Dormer Sheepstud	Kleiber ratio (ADG/WW^0.75)	Feed efficiency	Other traits	Direct	ratio	up	7782		19.91	NA	-0.0002	0.0001	-0.00100452	NA	-0.0002	-0.00100452	NA	<0.01	NA	pedigree of 9551 animals	Fped	15	NA	1
Sheep	Elsenburg Dormer	Elsenburg Dormer	South Africa	Erasmus et al.	S. Afr. J. Anim. Sci.	1993	Erasmus_1993	Erasmus_1993_Elsenburg Dormer	Inbreeding in the Elsenburger Dormer Sheepstud	Average daily gain	Growth	Weight/growth	Direct	kg/d	up	7782		0.249	NA	-0.0009	0.0002	-0.361446	NA	-0.0009	-0.361446	NA	<0.01	NA	pedigree of 9551 animals	Fped	15	NA	1
Sheep	Elsenburg Dormer	Elsenburg Dormer	South Africa	Erasmus et al.	S. Afr. J. Anim. Sci.	1993	Erasmus_1993	Erasmus_1993_Elsenburg Dormer	Inbreeding in the Elsenburger Dormer Sheepstud	Weaning weight	Weight	Weight/growth	Direct	kg	up	7782		28.7	NA	-0.099	0.017	-0.344948	NA	-0.099	-0.344948	NA	<0.01	NA	pedigree of 9551 animals	Fped	15	NA	1
Sheep	Elsenburg Dormer	Elsenburg Dormer	South Africa	Erasmus et al.	S. Afr. J. Anim. Sci.	1993	Erasmus_1993	Erasmus_1993_Elsenburg Dormer	Inbreeding in the Elsenburger Dormer Sheepstud	Average daily gain	Growth (maternal)	Weight/growth	Maternal	kg/d	up	7782		0.249	NA	-0.003	0.0002	-1.20482	NA	-0.003	-1.20482	NA	<0.01	NA	pedigree of 9551 animals	Fped	15	NA	1
Sheep	Elsenburg Dormer	Elsenburg Dormer	South Africa	Erasmus et al.	S. Afr. J. Anim. Sci.	1993	Erasmus_1993	Erasmus_1993_Elsenburg Dormer	Inbreeding in the Elsenburger Dormer Sheepstud	Weaning weight	Weight (maternal)	Weight/growth	Maternal	kg	up	7782		28.7	NA	-0.038	0.017	-0.132404	NA	-0.038	-0.132404	NA	<0.01	NA	pedigree of 9551 animals	Fped	15	NA	1
Sheep	Elsenburg Dormer	Elsenburg Dormer	South Africa	Erasmus et al.	S. Afr. J. Anim. Sci.	1993	Erasmus_1993	Erasmus_1993_Elsenburg Dormer	Inbreeding in the Elsenburger Dormer Sheepstud	Birth weight	Birth weight	Weight/growth	Direct	kg	up	8963		3.75	NA	-0.008	0.002	-0.213333	NA	-0.008	-0.213333	NA	<0.01	NA	pedigree of 9551 animals	Fped	15	NA	1
Sheep	Elsenburg Dormer	Elsenburg Dormer	South Africa	Erasmus et al.	S. Afr. J. Anim. Sci.	1993	Erasmus_1993	Erasmus_1993_Elsenburg Dormer	Inbreeding in the Elsenburger Dormer Sheepstud	Average litter size (lambs per lambing)	Litter size	Reproduction/survival	Direct	n	up	9371		1.68	NA	-0.001	0.002	-0.0595238	NA	-0.001	-0.0595238	NA	>0.05	NA	pedigree of 9551 animals	Fped	15	NA	1
Sheep	Elsenburg Dormer	Elsenburg Dormer	South Africa	Erasmus et al.	S. Afr. J. Anim. Sci.	1993	Erasmus_1993	Erasmus_1993_Elsenburg Dormer	Inbreeding in the Elsenburger Dormer Sheepstud	Stillbirths	Offspring survival	Reproduction/survival	Direct	?	down	9371		0.067	NA	1e-05	0.001	0.0149254	NA	-1e-05	-0.0149254	NA	>0.05	NA	pedigree of 9551 animals	Fped	15	NA	1
Sheep	Elsenburg Dormer	Elsenburg Dormer	South Africa	Erasmus et al.	S. Afr. J. Anim. Sci.	1993	Erasmus_1993	Erasmus_1993_Elsenburg Dormer	Inbreeding in the Elsenburger Dormer Sheepstud	Survival (lambs weaned/lambs born)	Offspring survival	Reproduction/survival	Direct	fraction	up	9371		0.767	NA	0.001	0.001	0.130378	NA	0.001	0.130378	NA	>0.05	NA	pedigree of 9551 animals	Fped	15	NA	1
Sheep	Elsenburg Dormer	Elsenburg Dormer	South Africa	Erasmus et al.	S. Afr. J. Anim. Sci.	1993	Erasmus_1993	Erasmus_1993_Elsenburg Dormer	Inbreeding in the Elsenburger Dormer Sheepstud	Average litter size (lambs per lambing)	Litter size (maternal)	Reproduction/survival	Maternal	n	up	9371		1.68	NA	0.001	0.002	0.0595238	NA	0.001	0.0595238	NA	>0.05	NA	pedigree of 9551 animals	Fped	15	NA	1
Sheep	Elsenburg Dormer	Elsenburg Dormer	South Africa	Erasmus et al.	S. Afr. J. Anim. Sci.	1993	Erasmus_1993	Erasmus_1993_Elsenburg Dormer	Inbreeding in the Elsenburger Dormer Sheepstud	Stillbirths	Offspring survival (maternal)	Reproduction/survival	Maternal	?	down	9371		0.067	NA	-0.0001	0.001	-0.149254	NA	0.0001	0.149254	NA	>0.05	NA	pedigree of 9551 animals	Fped	15	NA	1
Pigs	Iberian	Iberian	Spain	Rodriguez et al.	J. Anim. Breed. Genet.	1994	Rodriguez_1994	Rodriguez_1994_Iberian	Genetic analysis of maternal ability in Iberian pigs	Litter weight at 21 days	Litter weight (maternal)	Production	Maternal	kg	up	2049	1004	31.5	6.9111	-0.0983	0.0373	-0.312063	-1.42235	-0.0983	-0.312063	-1.42235	NA	0.126	"full genealogy available"	Fped	10	NA	0
Pigs	Iberian	Iberian	Spain	Rodriguez et al.	J. Anim. Breed. Genet.	1994	Rodriguez_1994	Rodriguez_1994_Iberian	Genetic analysis of maternal ability in Iberian pigs	Weight at 21days	Weight (maternal)	Weight/growth	Maternal	kg	up	26206	1317	4.57	0.944162	-0.0072	0.0013	-0.157549	-0.762581	-0.0072	-0.157549	-0.762581	NA	0.02	"full genealogy available"	Fped	10	NA	0
Pigs	Iberian	Iberian	Spain	Rodriguez et al.	J. Anim. Breed. Genet.	1994	Rodriguez_1994	Rodriguez_1994_Iberian	Genetic analysis of maternal ability in Iberian pigs	Litter size	Litter size (maternal)	Reproduction/survival	Maternal	n	up	4883	1371	8.02	2.1253	-0.015	0.0092	-0.187032	-0.705783	-0.015	-0.187032	-0.705783	NA	0.061	"full genealogy available"	Fped	10	NA	0
Pigs	Landrace/Yorkshire	Landrace/Yorkshire	Denmark	Christensen et al.	Anim. Prod.	1994	Christensen_1994	Christensen_1994_Landrace/Yorkshire	A note on the effect of inbreeding on production traits in pigs	Body length	Body dimensions	Conformation	Direct	cm	up	59		175	NA	0.03	0.09	0.0171429	NA	0.03	0.0171429	NA	>0.05	0.3	NA	Fped	NA	NA	0
Pigs	Landrace/Yorkshire	Landrace/Yorkshire	Denmark	Christensen et al.	Anim. Prod.	1994	Christensen_1994	Christensen_1994_Landrace/Yorkshire	A note on the effect of inbreeding on production traits in pigs	Meat proportion	Carcass/meat quality	Production	Direct	%	up	59		60.3	NA	0.01	0.05	0.0165837	NA	0.01	0.0165837	NA	>0.05	0.5	NA	Fped	NA	NA	0
Pigs	Landrace/Yorkshire	Landrace/Yorkshire	Denmark	Christensen et al.	Anim. Prod.	1994	Christensen_1994	Christensen_1994_Landrace/Yorkshire	A note on the effect of inbreeding on production traits in pigs	Carcass gain	Growth	Weight/growth	Direct	g/day	up	59		446	NA	-1.6	0.6	-0.358744	NA	-1.6	-0.358744	NA	<0.01	0.5	NA	Fped	NA	NA	0
Pigs	Iberian	Iberian	Spain	Rodriguez et al.	J. Anim. Breed. Genet.	1994	Rodriguez_1994	Rodriguez_1994_Iberian	Genetic analysis of maternal ability in Iberian pigs	Litter weight at 21 days	Litter weight	Production	Direct	kg	up	2049		31.5	6.9111	-0.1023	0.0315	-0.324762	-1.48023	-0.1023	-0.324762	-1.48023	NA	0.126	"full genealogy available"	Fped	11.1	NA	0
Pigs	Iberian	Iberian	Spain	Rodriguez et al.	J. Anim. Breed. Genet.	1994	Rodriguez_1994	Rodriguez_1994_Iberian	Genetic analysis of maternal ability in Iberian pigs	Litter size	Litter size	Reproduction/survival	Direct	n	up	4883		8.02	2.1253	-0.017	0.0069	-0.21197	-0.799887	-0.017	-0.21197	-0.799887	NA	0.061	"full genealogy available"	Fped	11.1	NA	0
Pigs	Iberian	Iberian	Spain	Rodriguez et al.	J. Anim. Breed. Genet.	1994	Rodriguez_1994	Rodriguez_1994_Iberian	Genetic analysis of maternal ability in Iberian pigs	Weight at 21days	Weight	Weight/growth	Direct	kg	up	26206		4.57	0.944162	-0.0098	0.0015	-0.214442	-1.03796	-0.0098	-0.214442	-1.03796	NA	0.02	"full genealogy available"	Fped	11.1	NA	0
Cattle	Holstein	Holstein	Canada	Miglior et al.	Proc. 5th WCGALP	1994	Miglior_1994	Miglior_1994_Holstein	Heterogeneity among families of Holstein cattle in inbreeding depression for production traits	SCS lactation	SCS	Health	Direct	units (log2(SCC))	down	65491		2.328	1153	0.012	NA	0.515464	0.00104076	-0.012	-0.515464	-0.00104076	NA	0.165	pedigree of 176916 animals	Fped	0.017	0.019	0
Cattle	Braunvieh and crossbreds Braunvieh x Brown Swiss	Braunvieh and crossbreds Braunvieh x Brown Swiss	Austria	Fuerst & Solkner	J. Dairy Sci.	1994	Fuerst_1994	Fuerst_1994_Braunvieh and crossbreds Braunvieh x Brown Swiss	Additive and Nonadditive Genetic Variances for Milk Yield, Fertility, and Lifetime Performance Traits of Dairy Cattle	Calving interval lact3	Fertility interval	Reproduction/survival	Direct	days	down	66740		396	62	-0.36	NA	-0.0909091	-0.580645	0.36	0.0909091	0.580645	NA	0.01	pedigree up to 8 generations; 8-26% of MGS unknown	Fped	0.17	NA	0
Cattle	Braunvieh and crossbreds Braunvieh x Brown Swiss	Braunvieh and crossbreds Braunvieh x Brown Swiss	Austria	Fuerst & Solkner	J. Dairy Sci.	1994	Fuerst_1994	Fuerst_1994_Braunvieh and crossbreds Braunvieh x Brown Swiss	Additive and Nonadditive Genetic Variances for Milk Yield, Fertility, and Lifetime Performance Traits of Dairy Cattle	Fat% lact3	Fat%	Production	Direct	%	up	80825		4.11	0.37	-0.0001	NA	-0.00243309	-0.027027	-0.0001	-0.00243309	-0.027027	NA	0.46	pedigree up to 8 generations; 8-26% of MGS unknown	Fped	0.12	NA	0
Cattle	Braunvieh and crossbreds Braunvieh x Brown Swiss	Braunvieh and crossbreds Braunvieh x Brown Swiss	Austria	Fuerst & Solkner	J. Dairy Sci.	1994	Fuerst_1994	Fuerst_1994_Braunvieh and crossbreds Braunvieh x Brown Swiss	Additive and Nonadditive Genetic Variances for Milk Yield, Fertility, and Lifetime Performance Traits of Dairy Cattle	Protein% lact3	Protein%	Production	Direct	%	up	80825		3.22	0.21	0.0003	NA	0.00931677	0.142857	0.0003	0.00931677	0.142857	NA	0.61	pedigree up to 8 generations; 8-26% of MGS unknown	Fped	0.12	NA	0
Cattle	Braunvieh and crossbreds Braunvieh x Brown Swiss	Braunvieh and crossbreds Braunvieh x Brown Swiss	Austria	Fuerst & Solkner	J. Dairy Sci.	1994	Fuerst_1994	Fuerst_1994_Braunvieh and crossbreds Braunvieh x Brown Swiss	Additive and Nonadditive Genetic Variances for Milk Yield, Fertility, and Lifetime Performance Traits of Dairy Cattle	Energy-corrected milk yield lact3	Milk yield	Production	Direct	kg	up	80825		5374	1128	-10.6	NA	-0.197246	-0.939716	-10.6	-0.197246	-0.939716	NA	0.15	pedigree up to 8 generations; 8-26% of MGS unknown	Fped	0.18	NA	0
Cattle	Braunvieh and crossbreds Braunvieh x Brown Swiss	Braunvieh and crossbreds Braunvieh x Brown Swiss	Austria	Fuerst & Solkner	J. Dairy Sci.	1994	Fuerst_1994	Fuerst_1994_Braunvieh and crossbreds Braunvieh x Brown Swiss	Additive and Nonadditive Genetic Variances for Milk Yield, Fertility, and Lifetime Performance Traits of Dairy Cattle	Milk yield lact3	Milk yield	Production	Direct	kg	up	80825		5406	1077	-10.4	NA	-0.192379	-0.965645	-10.4	-0.192379	-0.965645	NA	0.23	pedigree up to 8 generations; 8-26% of MGS unknown	Fped	0.18	NA	0
Cattle	Braunvieh and crossbreds Braunvieh x Brown Swiss	Braunvieh and crossbreds Braunvieh x Brown Swiss	Austria	Fuerst & Solkner	J. Dairy Sci.	1994	Fuerst_1994	Fuerst_1994_Braunvieh and crossbreds Braunvieh x Brown Swiss	Additive and Nonadditive Genetic Variances for Milk Yield, Fertility, and Lifetime Performance Traits of Dairy Cattle	Calving interval lact2	Fertility interval	Reproduction/survival	Direct	days	down	99973		396	62	0.25	NA	0.0631313	0.403226	-0.25	-0.0631313	-0.403226	NA	0.03	pedigree up to 8 generations; 8-26% of MGS unknown	Fped	0.19	NA	0
Cattle	Braunvieh and crossbreds Braunvieh x Brown Swiss	Braunvieh and crossbreds Braunvieh x Brown Swiss	Austria	Fuerst & Solkner	J. Dairy Sci.	1994	Fuerst_1994	Fuerst_1994_Braunvieh and crossbreds Braunvieh x Brown Swiss	Additive and Nonadditive Genetic Variances for Milk Yield, Fertility, and Lifetime Performance Traits of Dairy Cattle	Productive life length	Longevity	Reproduction/survival	Direct	days	up	116432		1633	1028	-4.3	NA	-0.263319	-0.418288	-4.3	-0.263319	-0.418288	NA	0.15	pedigree up to 8 generations; 8-26% of MGS unknown	Fped	0.14	NA	0
Cattle	Braunvieh and crossbreds Braunvieh x Brown Swiss	Braunvieh and crossbreds Braunvieh x Brown Swiss	Austria	Fuerst & Solkner	J. Dairy Sci.	1994	Fuerst_1994	Fuerst_1994_Braunvieh and crossbreds Braunvieh x Brown Swiss	Additive and Nonadditive Genetic Variances for Milk Yield, Fertility, and Lifetime Performance Traits of Dairy Cattle	Fat-corrected milk lifetime	Milk yield	Production	Direct	kg	up	116432		18504	13761	-165	NA	-0.891699	-1.19904	-165	-0.891699	-1.19904	NA	0.26	pedigree up to 8 generations; 8-26% of MGS unknown	Fped	0.14	NA	0
Cattle	Braunvieh and crossbreds Braunvieh x Brown Swiss	Braunvieh and crossbreds Braunvieh x Brown Swiss	Austria	Fuerst & Solkner	J. Dairy Sci.	1994	Fuerst_1994	Fuerst_1994_Braunvieh and crossbreds Braunvieh x Brown Swiss	Additive and Nonadditive Genetic Variances for Milk Yield, Fertility, and Lifetime Performance Traits of Dairy Cattle	Fat% lact2	Fat%	Production	Direct	%	up	120754		4.11	0.36	-0.0003	NA	-0.00729927	-0.0833333	-0.0003	-0.00729927	-0.0833333	NA	0.5	pedigree up to 8 generations; 8-26% of MGS unknown	Fped	0.12	NA	0
Cattle	Braunvieh and crossbreds Braunvieh x Brown Swiss	Braunvieh and crossbreds Braunvieh x Brown Swiss	Austria	Fuerst & Solkner	J. Dairy Sci.	1994	Fuerst_1994	Fuerst_1994_Braunvieh and crossbreds Braunvieh x Brown Swiss	Additive and Nonadditive Genetic Variances for Milk Yield, Fertility, and Lifetime Performance Traits of Dairy Cattle	Protein% lact2	Protein%	Production	Direct	%	up	120754		3.25	0.22	0.0001	NA	0.00307692	0.0454545	0.0001	0.00307692	0.0454545	NA	0.63	pedigree up to 8 generations; 8-26% of MGS unknown	Fped	0.12	NA	0
Cattle	Braunvieh and crossbreds Braunvieh x Brown Swiss	Braunvieh and crossbreds Braunvieh x Brown Swiss	Austria	Fuerst & Solkner	J. Dairy Sci.	1994	Fuerst_1994	Fuerst_1994_Braunvieh and crossbreds Braunvieh x Brown Swiss	Additive and Nonadditive Genetic Variances for Milk Yield, Fertility, and Lifetime Performance Traits of Dairy Cattle	Energy-corrected milk yield lact2	Milk yield	Production	Direct	kg	up	120754		5102	1082	-6.9	NA	-0.135241	-0.637708	-6.9	-0.135241	-0.637708	NA	0.12	pedigree up to 8 generations; 8-26% of MGS unknown	Fped	0.2	NA	0
Cattle	Braunvieh and crossbreds Braunvieh x Brown Swiss	Braunvieh and crossbreds Braunvieh x Brown Swiss	Austria	Fuerst & Solkner	J. Dairy Sci.	1994	Fuerst_1994	Fuerst_1994_Braunvieh and crossbreds Braunvieh x Brown Swiss	Additive and Nonadditive Genetic Variances for Milk Yield, Fertility, and Lifetime Performance Traits of Dairy Cattle	Milk yield lact2	Milk yield	Production	Direct	kg	up	120754		5126	1034	-6.3	NA	-0.122903	-0.609284	-6.3	-0.122903	-0.609284	NA	0.2	pedigree up to 8 generations; 8-26% of MGS unknown	Fped	0.2	NA	0
Cattle	Simmental	Simmental	Austria	Fuerst & Solkner	J. Dairy Sci.	1994	Fuerst_1994	Fuerst_1994_Simmental	Additive and Nonadditive Genetic Variances for Milk Yield, Fertility, and Lifetime Performance Traits of Dairy Cattle	Calving interval lact3	Fertility interval	Reproduction/survival	Direct	days	down	126969		390	56	0.01	NA	0.0025641	0.0178571	-0.01	-0.0025641	-0.0178571	NA	0.03	pedigree up to 8 generations; 8-26% of MGS unknown	Fped	0.11	NA	0
Cattle	Simmental	Simmental	Austria	Fuerst & Solkner	J. Dairy Sci.	1994	Fuerst_1994	Fuerst_1994_Simmental	Additive and Nonadditive Genetic Variances for Milk Yield, Fertility, and Lifetime Performance Traits of Dairy Cattle	Fat% lact3	Fat%	Production	Direct	%	up	143865		4.16	0.39	-0.002	NA	-0.0480769	-0.512821	-0.002	-0.0480769	-0.512821	NA	0.39	pedigree up to 8 generations; 8-26% of MGS unknown	Fped	0.12	NA	0
Cattle	Simmental	Simmental	Austria	Fuerst & Solkner	J. Dairy Sci.	1994	Fuerst_1994	Fuerst_1994_Simmental	Additive and Nonadditive Genetic Variances for Milk Yield, Fertility, and Lifetime Performance Traits of Dairy Cattle	energy-corrected milk yield lact3	Milk yield	Production	Direct	kg	up	143865		4977	991	-6.7	NA	-0.134619	-0.676085	-6.7	-0.134619	-0.676085	NA	0.13	pedigree up to 8 generations; 8-26% of MGS unknown	Fped	0.12	NA	0
Cattle	Simmental	Simmental	Austria	Fuerst & Solkner	J. Dairy Sci.	1994	Fuerst_1994	Fuerst_1994_Simmental	Additive and Nonadditive Genetic Variances for Milk Yield, Fertility, and Lifetime Performance Traits of Dairy Cattle	Milk yield lact3	Milk yield	Production	Direct	kg	up	143865		4955	942	-5.2	NA	-0.104945	-0.552017	-5.2	-0.104945	-0.552017	NA	0.19	pedigree up to 8 generations; 8-26% of MGS unknown	Fped	0.12	NA	0
Cattle	Simmental	Simmental	Austria	Fuerst & Solkner	J. Dairy Sci.	1994	Fuerst_1994	Fuerst_1994_Simmental	Additive and Nonadditive Genetic Variances for Milk Yield, Fertility, and Lifetime Performance Traits of Dairy Cattle	Protein% lact3	Protein%	Production	Direct	%	up	143865		3.3	0.22	-0.0006	NA	-0.0181818	-0.272727	-0.0006	-0.0181818	-0.272727	NA	0.48	pedigree up to 8 generations; 8-26% of MGS unknown	Fped	0.12	NA	0
Cattle	Braunvieh and crossbreds Braunvieh x Brown Swiss	Braunvieh and crossbreds Braunvieh x Brown Swiss	Austria	Fuerst & Solkner	J. Dairy Sci.	1994	Fuerst_1994	Fuerst_1994_Braunvieh and crossbreds Braunvieh x Brown Swiss	Additive and Nonadditive Genetic Variances for Milk Yield, Fertility, and Lifetime Performance Traits of Dairy Cattle	Calving interval lact1	Fertility interval	Reproduction/survival	Direct	days	down	148105		401	64	0.21	NA	0.0523691	0.328125	-0.21	-0.0523691	-0.328125	NA	0.03	pedigree up to 8 generations; 8-26% of MGS unknown	Fped	0.22	NA	0
Cattle	Braunvieh and crossbreds Braunvieh x Brown Swiss	Braunvieh and crossbreds Braunvieh x Brown Swiss	Austria	Fuerst & Solkner	J. Dairy Sci.	1994	Fuerst_1994	Fuerst_1994_Braunvieh and crossbreds Braunvieh x Brown Swiss	Additive and Nonadditive Genetic Variances for Milk Yield, Fertility, and Lifetime Performance Traits of Dairy Cattle	Fat% lact1	Fat%	Production	Direct	%	up	170465		4.07	0.34	-0.0004	NA	-0.00982801	-0.117647	-0.0004	-0.00982801	-0.117647	NA	0.59	pedigree up to 8 generations; 8-26% of MGS unknown	Fped	0.13	NA	0
Cattle	Braunvieh and crossbreds Braunvieh x Brown Swiss	Braunvieh and crossbreds Braunvieh x Brown Swiss	Austria	Fuerst & Solkner	J. Dairy Sci.	1994	Fuerst_1994	Fuerst_1994_Braunvieh and crossbreds Braunvieh x Brown Swiss	Additive and Nonadditive Genetic Variances for Milk Yield, Fertility, and Lifetime Performance Traits of Dairy Cattle	Protein% lact1	Protein%	Production	Direct	%	up	170465		3.23	0.22	0.0003	NA	0.00928793	0.136364	0.0003	0.00928793	0.136364	NA	0.72	pedigree up to 8 generations; 8-26% of MGS unknown	Fped	0.13	NA	0
Cattle	Braunvieh and crossbreds Braunvieh x Brown Swiss	Braunvieh and crossbreds Braunvieh x Brown Swiss	Austria	Fuerst & Solkner	J. Dairy Sci.	1994	Fuerst_1994	Fuerst_1994_Braunvieh and crossbreds Braunvieh x Brown Swiss	Additive and Nonadditive Genetic Variances for Milk Yield, Fertility, and Lifetime Performance Traits of Dairy Cattle	Energy-corrected milk yield lact1	Milk yield	Production	Direct	kg	up	170465		4455	937	-7.3	NA	-0.163861	-0.779082	-7.3	-0.163861	-0.779082	NA	0.16	pedigree up to 8 generations; 8-26% of MGS unknown	Fped	0.22	NA	0
Cattle	Braunvieh and crossbreds Braunvieh x Brown Swiss	Braunvieh and crossbreds Braunvieh x Brown Swiss	Austria	Fuerst & Solkner	J. Dairy Sci.	1994	Fuerst_1994	Fuerst_1994_Braunvieh and crossbreds Braunvieh x Brown Swiss	Additive and Nonadditive Genetic Variances for Milk Yield, Fertility, and Lifetime Performance Traits of Dairy Cattle	Milk yield lact1	Milk yield	Production	Direct	kg	up	170465		4503	905	-7.2	NA	-0.159893	-0.79558	-7.2	-0.159893	-0.79558	NA	0.24	pedigree up to 8 generations; 8-26% of MGS unknown	Fped	0.22	NA	0
Cattle	Simmental	Simmental	Austria	Fuerst & Solkner	J. Dairy Sci.	1994	Fuerst_1994	Fuerst_1994_Simmental	Additive and Nonadditive Genetic Variances for Milk Yield, Fertility, and Lifetime Performance Traits of Dairy Cattle	Calving interval lact2	Fertility interval	Reproduction/survival	Direct	days	down	191772		389	56	0.06	NA	0.0154242	0.107143	-0.06	-0.0154242	-0.107143	NA	0.03	pedigree up to 8 generations; 8-26% of MGS unknown	Fped	0.12	NA	0
Cattle	Simmental	Simmental	Austria	Fuerst & Solkner	J. Dairy Sci.	1994	Fuerst_1994	Fuerst_1994_Simmental	Additive and Nonadditive Genetic Variances for Milk Yield, Fertility, and Lifetime Performance Traits of Dairy Cattle	Productive life length	Longevity	Reproduction/survival	Direct	days	up	198483		1669	1026	-4.9	NA	-0.293589	-0.477583	-4.9	-0.293589	-0.477583	NA	0.14	pedigree up to 8 generations; 8-26% of MGS unknown	Fped	0.15	NA	0
Cattle	Simmental	Simmental	Austria	Fuerst & Solkner	J. Dairy Sci.	1994	Fuerst_1994	Fuerst_1994_Simmental	Additive and Nonadditive Genetic Variances for Milk Yield, Fertility, and Lifetime Performance Traits of Dairy Cattle	Fat-corrected milk lifetime	Milk yield	Production	Direct	kg	up	198483		18431	13264	-109.9	NA	-0.596278	-0.828559	-109.9	-0.596278	-0.828559	NA	0.2	pedigree up to 8 generations; 8-26% of MGS unknown	Fped	0.15	NA	0
Cattle	Simmental	Simmental	Austria	Fuerst & Solkner	J. Dairy Sci.	1994	Fuerst_1994	Fuerst_1994_Simmental	Additive and Nonadditive Genetic Variances for Milk Yield, Fertility, and Lifetime Performance Traits of Dairy Cattle	Fat% lact2	Fat%	Production	Direct	%	up	217310		4.16	0.39	-0.0005	NA	-0.0120192	-0.128205	-0.0005	-0.0120192	-0.128205	NA	0.44	pedigree up to 8 generations; 8-26% of MGS unknown	Fped	0.12	NA	0
Cattle	Simmental	Simmental	Austria	Fuerst & Solkner	J. Dairy Sci.	1994	Fuerst_1994	Fuerst_1994_Simmental	Additive and Nonadditive Genetic Variances for Milk Yield, Fertility, and Lifetime Performance Traits of Dairy Cattle	Energy-corrected milk yield lact2	Milk yield	Production	Direct	kg	up	217310		4747	963	-6.8	NA	-0.143248	-0.706127	-6.8	-0.143248	-0.706127	NA	0.12	pedigree up to 8 generations; 8-26% of MGS unknown	Fped	0.12	NA	0
Cattle	Simmental	Simmental	Austria	Fuerst & Solkner	J. Dairy Sci.	1994	Fuerst_1994	Fuerst_1994_Simmental	Additive and Nonadditive Genetic Variances for Milk Yield, Fertility, and Lifetime Performance Traits of Dairy Cattle	Milk yield lact2	Milk yield	Production	Direct	kg	up	217310		4718	918	-6.6	NA	-0.13989	-0.718954	-6.6	-0.13989	-0.718954	NA	0.19	pedigree up to 8 generations; 8-26% of MGS unknown	Fped	0.12	NA	0
Cattle	Simmental	Simmental	Austria	Fuerst & Solkner	J. Dairy Sci.	1994	Fuerst_1994	Fuerst_1994_Simmental	Additive and Nonadditive Genetic Variances for Milk Yield, Fertility, and Lifetime Performance Traits of Dairy Cattle	Protein% lact2	Protein%	Production	Direct	%	up	217310		3.34	0.23	-0.0003	NA	-0.00898204	-0.130435	-0.0003	-0.00898204	-0.130435	NA	0.51	pedigree up to 8 generations; 8-26% of MGS unknown	Fped	0.12	NA	0
Cattle	Simmental	Simmental	Austria	Fuerst & Solkner	J. Dairy Sci.	1994	Fuerst_1994	Fuerst_1994_Simmental	Additive and Nonadditive Genetic Variances for Milk Yield, Fertility, and Lifetime Performance Traits of Dairy Cattle	Calving interval lact1	Fertility interval	Reproduction/survival	Direct	days	down	304493		391	58	-0.14	NA	-0.0358056	-0.241379	0.14	0.0358056	0.241379	NA	0.03	pedigree up to 8 generations; 8-26% of MGS unknown	Fped	0.13	NA	0
Cattle	Simmental	Simmental	Austria	Fuerst & Solkner	J. Dairy Sci.	1994	Fuerst_1994	Fuerst_1994_Simmental	Additive and Nonadditive Genetic Variances for Milk Yield, Fertility, and Lifetime Performance Traits of Dairy Cattle	Fat% lact1	Fat%	Production	Direct	%	up	322166		4.12	0.36	0.0002	NA	0.00485437	0.0555556	0.0002	0.00485437	0.0555556	NA	0.49	pedigree up to 8 generations; 8-26% of MGS unknown	Fped	0.13	NA	0
Cattle	Simmental	Simmental	Austria	Fuerst & Solkner	J. Dairy Sci.	1994	Fuerst_1994	Fuerst_1994_Simmental	Additive and Nonadditive Genetic Variances for Milk Yield, Fertility, and Lifetime Performance Traits of Dairy Cattle	Energy-corrected milk yield lact1	Milk yield	Production	Direct	kg	up	322166		4116	838	-6.7	NA	-0.162779	-0.799523	-6.7	-0.162779	-0.799523	NA	0.18	pedigree up to 8 generations; 8-26% of MGS unknown	Fped	0.13	NA	0
Cattle	Simmental	Simmental	Austria	Fuerst & Solkner	J. Dairy Sci.	1994	Fuerst_1994	Fuerst_1994_Simmental	Additive and Nonadditive Genetic Variances for Milk Yield, Fertility, and Lifetime Performance Traits of Dairy Cattle	Milk yield lact1	Milk yield	Production	Direct	kg	up	322166		4121	808	-6.9	NA	-0.167435	-0.85396	-6.9	-0.167435	-0.85396	NA	0.25	pedigree up to 8 generations; 8-26% of MGS unknown	Fped	0.13	NA	0
Cattle	Simmental	Simmental	Austria	Fuerst & Solkner	J. Dairy Sci.	1994	Fuerst_1994	Fuerst_1994_Simmental	Additive and Nonadditive Genetic Variances for Milk Yield, Fertility, and Lifetime Performance Traits of Dairy Cattle	Protein% lact1	Protein%	Production	Direct	%	up	322166		3.29	0.22	0.0002	NA	0.00607903	0.0909091	0.0002	0.00607903	0.0909091	NA	0.57	pedigree up to 8 generations; 8-26% of MGS unknown	Fped	0.13	NA	0
Cattle	Icelandic dairy cattle	Icelandic dairy cattle	Iceland	Sigurdsson & Jonmundsson	Acta Agric Scand A Anim Sci	1995	Sigurdsson_1995	Sigurdsson_1995_Icelandic dairy cattle	Inbreeding and Its Impact in the Closed Population of Icelandic Dairy Cattle	305-d protein yield lact1	Protein yield	Production	Direct	kg	up	15870		76.9231	NA	-0.3	NA	0.39	NA	-0.3	0.39	NA	NA	NA	5 generations used, mean PCI of inbred animals >0.8	Fped	NA	NA	0
Cattle	Icelandic dairy cattle	Icelandic dairy cattle	Iceland	Sigurdsson & Jonmundsson	Acta Agric Scand A Anim Sci	1995	Sigurdsson_1995	Sigurdsson_1995_Icelandic dairy cattle	Inbreeding and Its Impact in the Closed Population of Icelandic Dairy Cattle	305-d fat yield lact1	Fat yield	Production	Direct	kg	up	24965		204.167	NA	-0.49	NA	0.24	NA	-0.49	0.24	NA	NA	NA	5 generations used, mean PCI of inbred animals >0.8	Fped	NA	NA	0
Cattle	Icelandic dairy cattle	Icelandic dairy cattle	Iceland	Sigurdsson & Jonmundsson	Acta Agric Scand A Anim Sci	1995	Sigurdsson_1995	Sigurdsson_1995_Icelandic dairy cattle	Inbreeding and Its Impact in the Closed Population of Icelandic Dairy Cattle	305-d milk yield lact1	Milk yield	Production	Direct	kg	up	38014		3467.74	NA	-10.75	NA	0.31	NA	-10.75	0.31	NA	NA	NA	5 generations used, mean PCI of inbred animals >0.8	Fped	NA	NA	0
Cattle	Holstein	Holstein	Canada	Miglior et al.	J. Dairy Sci.	1995	Miglior_1995a	Miglior_1995a_Holstein	Nonadditive Genetic Effects and Inbreeding Depression for Somatic Cell Counts of Holstein Cattle	SCS lact1	SCS	Health	Direct	units (log2(SCC))	down	65491		2.328	1.155	0.012	NA	0.515464	1.03896	-0.012	-0.515464	-1.03896	NA	0.165	pedigree of 176916 animals	Fped	1.7	1.9	0
Cattle	Holstein	Holstein	Canada	Miglior et al.	J. Dairy Sci.	1995	Miglior_1995b	Miglior_1995b_Holstein	Production Traits of Holstein Cattle: Estimation of Nonadditive Genetic Variance Components and Inbreeding Depression	305-d fat yield lact1	Fat yield	Production	Direct	kg	up	92838		256.5	47.2	-0.897	~0.04	-0.349708	-1.90042	-0.897	-0.349708	-1.90042	NA	0.318	pedigree of 253368 animals	Fped	2.74	2.96	0
Cattle	Holstein	Holstein	Canada	Miglior et al.	J. Dairy Sci.	1995	Miglior_1995b	Miglior_1995b_Holstein	Production Traits of Holstein Cattle: Estimation of Nonadditive Genetic Variance Components and Inbreeding Depression	305-d fat% lact1	Fat%	Production	Direct	%	up	92838		3.78	0.43	0.051	~0.05	1.34921	11.8605	0.051	1.34921	11.8605	NA	0.627	pedigree of 253368 animals	Fped	2.74	2.96	0
Cattle	Holstein	Holstein	Canada	Miglior et al.	J. Dairy Sci.	1995	Miglior_1995b	Miglior_1995b_Holstein	Production Traits of Holstein Cattle: Estimation of Nonadditive Genetic Variance Components and Inbreeding Depression	305-d milk yield lact1	Milk yield	Production	Direct	kg	up	92838		6798	1216	-24.84	~1.1	-0.365402	-2.04276	-24.84	-0.365402	-2.04276	NA	0.309	pedigree of 253368 animals	Fped	2.74	2.96	0
Cattle	Holstein	Holstein	Canada	Miglior et al.	J. Dairy Sci.	1995	Miglior_1995b	Miglior_1995b_Holstein	Production Traits of Holstein Cattle: Estimation of Nonadditive Genetic Variance Components and Inbreeding Depression	305-d protein yield lact1	Protein yield	Production	Direct	kg	up	92838		219.2	39.1	-0.781	~0.03	-0.356296	-1.99744	-0.781	-0.356296	-1.99744	NA	0.275	pedigree of 253368 animals	Fped	2.74	2.96	0
Cattle	Holstein	Holstein	Canada	Miglior et al.	J. Dairy Sci.	1995	Miglior_1995b	Miglior_1995b_Holstein	Production Traits of Holstein Cattle: Estimation of Nonadditive Genetic Variance Components and Inbreeding Depression	305-d protein% lact1	Protein%	Production	Direct	%	up	92838		3.22	0.22	0.05	~0.02	1.5528	22.7273	0.05	1.5528	22.7273	NA	0.749	pedigree of 253368 animals	Fped	2.74	2.96	0
Sheep	Beni Guil	Beni Guil	Morocco	Boujenane & Chami	J. Anim. Breed. Genet.	1997	Boujenane_1997	Boujenane_1997_Beni Guil	Effects of inbreeding on reproduction, weights and survival of Sardi and Beni Guil sheep	Litter size	Litter size (maternal)	Reproduction/survival	Maternal	n	up	2737	NA	1.07	NA	-0.0035	0.0048	-0.327103	NA	-0.0035	-0.327103	NA	>0.05	NA	NA	Fped	NA	NA	0
Sheep	Beni Guil	Beni Guil	Morocco	Boujenane & Chami	J. Anim. Breed. Genet.	1997	Boujenane_1997	Boujenane_1997_Beni Guil	Effects of inbreeding on reproduction, weights and survival of Sardi and Beni Guil sheep	Litter size at 90 days	Litter size at later stage (maternal)	Reproduction/survival	Maternal	n	up	2737	NA	1.02	NA	0.0001	0.0057	0.00980392	NA	0.0001	0.00980392	NA	>0.05	NA	NA	Fped	NA	NA	0
Sheep	Beni Guil	Beni Guil	Morocco	Boujenane & Chami	J. Anim. Breed. Genet.	1997	Boujenane_1997	Boujenane_1997_Beni Guil	Effects of inbreeding on reproduction, weights and survival of Sardi and Beni Guil sheep	Litter weight at 90 days	Litter weight (maternal)	Production	Maternal	kg	up	2737	NA	18.2	NA	-0.0075	0.0976	-0.0412088	NA	-0.0075	-0.0412088	NA	>0.05	NA	NA	Fped	NA	NA	0
Sheep	Beni Guil	Beni Guil	Morocco	Boujenane & Chami	J. Anim. Breed. Genet.	1997	Boujenane_1997	Boujenane_1997_Beni Guil	Effects of inbreeding on reproduction, weights and survival of Sardi and Beni Guil sheep	Birth weight	Birth weight (maternal)	Weight/growth	Maternal	kg	up	2811	NA	3.26	NA	-0.0222	0.0097	-0.680982	NA	-0.0222	-0.680982	NA	<0.05	NA	NA	Fped	NA	NA	0
Sheep	Beni Guil	Beni Guil	Morocco	Boujenane & Chami	J. Anim. Breed. Genet.	1997	Boujenane_1997	Boujenane_1997_Beni Guil	Effects of inbreeding on reproduction, weights and survival of Sardi and Beni Guil sheep	Weight at 30 days	Weight (maternal)	Weight/growth	Maternal	kg	up	2811	NA	8.49	NA	-0.0527	0.026	-0.62073	NA	-0.0527	-0.62073	NA	<0.05	NA	NA	Fped	NA	NA	0
Sheep	Beni Guil	Beni Guil	Morocco	Boujenane & Chami	J. Anim. Breed. Genet.	1997	Boujenane_1997	Boujenane_1997_Beni Guil	Effects of inbreeding on reproduction, weights and survival of Sardi and Beni Guil sheep	Weight at 90 days	Weight (maternal)	Weight/growth	Maternal	kg	up	2811	NA	16.6	NA	-0.0168	0.0526	-0.101205	NA	-0.0168	-0.101205	NA	>0.05	NA	NA	Fped	NA	NA	0
Sheep	Sardi	Sardi	Morocco	Boujenane & Chami	J. Anim. Breed. Genet.	1997	Boujenane_1997	Boujenane_1997_Sardi	Effects of inbreeding on reproduction, weights and survival of Sardi and Beni Guil sheep	Litter size	Litter size (maternal)	Reproduction/survival	Maternal	n	up	2943	NA	1.03	NA	0.0004	0.001	0.038835	NA	0.0004	0.038835	NA	>0.05	NA	NA	Fped	NA	NA	0
Sheep	Sardi	Sardi	Morocco	Boujenane & Chami	J. Anim. Breed. Genet.	1997	Boujenane_1997	Boujenane_1997_Sardi	Effects of inbreeding on reproduction, weights and survival of Sardi and Beni Guil sheep	Litter size at 90 days	Litter size at later stage (maternal)	Reproduction/survival	Maternal	n	up	2943	NA	1.01	NA	0.0012	0.0009	0.118812	NA	0.0012	0.118812	NA	>0.05	NA	NA	Fped	NA	NA	0
Sheep	Sardi	Sardi	Morocco	Boujenane & Chami	J. Anim. Breed. Genet.	1997	Boujenane_1997	Boujenane_1997_Sardi	Effects of inbreeding on reproduction, weights and survival of Sardi and Beni Guil sheep	Litter weight at 90 days	Litter weight (maternal)	Production	Maternal	kg	up	2943	NA	22.5	NA	-0.011	0.0267	-0.0488889	NA	-0.011	-0.0488889	NA	>0.05	NA	NA	Fped	NA	NA	0
Sheep	Beni Guil	Beni Guil	Morocco	Boujenane & Chami	J. Anim. Breed. Genet.	1997	Boujenane_1997	Boujenane_1997_Beni Guil	Effects of inbreeding on reproduction, weights and survival of Sardi and Beni Guil sheep	Survival to 90 days	Offspring survival (maternal)	Reproduction/survival	Maternal	%	up	2961	NA	92.2	NA	0.2481	0.376	0.269089	NA	0.2481	0.269089	NA	>0.05	NA	NA	Fped	NA	NA	0
Sheep	Sardi	Sardi	Morocco	Boujenane & Chami	J. Anim. Breed. Genet.	1997	Boujenane_1997	Boujenane_1997_Sardi	Effects of inbreeding on reproduction, weights and survival of Sardi and Beni Guil sheep	Birth weight	Birth weight (maternal)	Weight/growth	Maternal	kg	up	2965	NA	3.36	NA	-0.0053	0.0027	-0.157738	NA	-0.0053	-0.157738	NA	<0.05	NA	NA	Fped	NA	NA	0
Sheep	Sardi	Sardi	Morocco	Boujenane & Chami	J. Anim. Breed. Genet.	1997	Boujenane_1997	Boujenane_1997_Sardi	Effects of inbreeding on reproduction, weights and survival of Sardi and Beni Guil sheep	Weight at 30 days	Weight (maternal)	Weight/growth	Maternal	kg	up	2965	NA	9.81	NA	-0.0155	0.008	-0.158002	NA	-0.0155	-0.158002	NA	<0.05	NA	NA	Fped	NA	NA	0
Sheep	Sardi	Sardi	Morocco	Boujenane & Chami	J. Anim. Breed. Genet.	1997	Boujenane_1997	Boujenane_1997_Sardi	Effects of inbreeding on reproduction, weights and survival of Sardi and Beni Guil sheep	Weight at 90 days	Weight (maternal)	Weight/growth	Maternal	kg	up	2965	NA	21.2	NA	-0.0364	0.0159	-0.171698	NA	-0.0364	-0.171698	NA	<0.05	NA	NA	Fped	NA	NA	0
Sheep	Sardi	Sardi	Morocco	Boujenane & Chami	J. Anim. Breed. Genet.	1997	Boujenane_1997	Boujenane_1997_Sardi	Effects of inbreeding on reproduction, weights and survival of Sardi and Beni Guil sheep	Survival to 90 days	Offspring survival (maternal)	Reproduction/survival	Maternal	%	up	3032	NA	96.9	NA	0.082	0.0787	0.0846233	NA	0.082	0.0846233	NA	>0.05	NA	NA	Fped	NA	NA	0
Cattle	Brown Swiss	Brown Swiss	Turkey	Kaygisiz	Indian J. Anim. Sci.	1997	Kaygisiz_1997	Kaygisiz_1997_Brown Swiss	Effect of inbreeding on reproductive traits of Brown Swiss cattle	Age at first breeding	Fertility interval	Reproduction/survival	Direct	days	down	124		810.009	NA	0.094	2.78	0.0116048	NA	-0.094	-0.0116048	NA	<0.05	NA	NA	Fped	3.189	NA	0
Cattle	Brown Swiss	Brown Swiss	Turkey	Kaygisiz	Indian J. Anim. Sci.	1997	Kaygisiz_1997	Kaygisiz_1997_Brown Swiss	Effect of inbreeding on reproductive traits of Brown Swiss cattle	Age at first calving	Fertility interval	Reproduction/survival	Direct	days	down	159		1087.22	NA	0.956	2.59	0.0879304	NA	-0.956	-0.0879304	NA	<0.05	NA	NA	Fped	2.932	NA	0
Cattle	Brown Swiss	Brown Swiss	Turkey	Kaygisiz	Indian J. Anim. Sci.	1997	Kaygisiz_1997	Kaygisiz_1997_Brown Swiss	Effect of inbreeding on reproductive traits of Brown Swiss cattle	Number of inseminations/pregnancy	Fertility success	Reproduction/survival	Direct	n	down	223		1.625	NA	0.002	0.01	0.123077	NA	-0.002	-0.123077	NA	>0.05	NA	NA	Fped	3.791	NA	0
Cattle	Brown Swiss	Brown Swiss	Turkey	Kaygisiz	Indian J. Anim. Sci.	1997	Kaygisiz_1997	Kaygisiz_1997_Brown Swiss	Effect of inbreeding on reproductive traits of Brown Swiss cattle	Gestation length	Gestation length	Reproduction/survival	Direct	days	down	230		284.543	NA	0.033	0.059	0.0115975	NA	-0.033	-0.0115975	NA	>0.05	NA	NA	Fped	3.927	NA	0
Cattle	Brown Swiss	Brown Swiss	Turkey	Kaygisiz	Indian J. Anim. Sci.	1997	Kaygisiz_1997	Kaygisiz_1997_Brown Swiss	Effect of inbreeding on reproductive traits of Brown Swiss cattle	Service period (calving to succesful conception)	Fertility interval	Reproduction/survival	Direct	days	down	243		141.965	NA	0.862	1.041	0.607192	NA	-0.862	-0.607192	NA	>0.05	NA	NA	Fped	3.71	NA	0
Cattle	Brown Swiss	Brown Swiss	Turkey	Kaygisiz	Indian J. Anim. Sci.	1997	Kaygisiz_1997	Kaygisiz_1997_Brown Swiss	Effect of inbreeding on reproductive traits of Brown Swiss cattle	Interval first insemination to conception	Fertility interval	Reproduction/survival	Direct	days	down	244		35.645	NA	1.062	0.681	2.97938	NA	-1.062	-2.97938	NA	>0.05	NA	NA	Fped	3.708	NA	0
Cattle	Brown Swiss	Brown Swiss	Turkey	Kaygisiz	Indian J. Anim. Sci.	1997	Kaygisiz_1997	Kaygisiz_1997_Brown Swiss	Effect of inbreeding on reproductive traits of Brown Swiss cattle	Birth weight	Birth weight (maternal)	Weight/growth	Maternal	kg	up	246		37.468	NA	0.44	0.067	1.17434	NA	0.44	1.17434	NA	<0.01	NA	NA	Fped	3.827	NA	0
Cattle	Brown Swiss	Brown Swiss	Turkey	Kaygisiz	Indian J. Anim. Sci.	1997	Kaygisiz_1997	Kaygisiz_1997_Brown Swiss	Effect of inbreeding on reproductive traits of Brown Swiss cattle	Calving interval	Fertility interval	Reproduction/survival	Direct	days	down	253		421.359	NA	1.218	0.895	0.289065	NA	-1.218	-0.289065	NA	<0.01	NA	NA	Fped	3.746	NA	0
Cattle	Brown Swiss	Brown Swiss	Turkey	Kaygisiz	Indian J. Anim. Sci.	1997	Kaygisiz_1997	Kaygisiz_1997_Brown Swiss	Effect of inbreeding on reproductive traits of Brown Swiss cattle	Interval calving to first insemination	Fertility interval	Reproduction/survival	Direct	days	down	314		119.95	NA	-0.357	0.659	-0.297624	NA	0.357	NA	NA	>0.05	NA	NA	Fped	3.659	NA	0
Horses	Brasileira	Brasileira pony breed (used for sports)	Brazil	Bergmann et al.	Arq. Bras. Med. Vet.	1997	Bergmann_1997	Bergmann_1997_Brasileira	Inbreeding effects on morphological traits of Brasileira pony breed	Back-loin length	Body dimensions	Conformation	Direct	m	up	991		0.433	NA	-0.00046	0.00053	-0.106236	NA	-0.00046	-0.106236	NA	>0.05	NA	NA	Fped	NA	NA	1
Horses	Brasileira	Brasileira pony breed (used for sports)	Brazil	Bergmann et al.	Arq. Bras. Med. Vet.	1997	Bergmann_1997	Bergmann_1997_Brasileira	Inbreeding effects on morphological traits of Brasileira pony breed	Body length	Body dimensions	Conformation	Direct	m	up	991		1.013	NA	-0.00276	0.00079	-0.272458	NA	-0.00276	-0.272458	NA	<0.001	NA	NA	Fped	NA	NA	1
Horses	Brasileira	Brasileira pony breed (used for sports)	Brazil	Bergmann et al.	Arq. Bras. Med. Vet.	1997	Bergmann_1997	Bergmann_1997_Brasileira	Inbreeding effects on morphological traits of Brasileira pony breed	Chest width	Body dimensions	Conformation	Direct	m	up	991		0.554	NA	-0.00038	0.00032	-0.0685921	NA	-0.00038	-0.0685921	NA	>0.05	NA	NA	Fped	NA	NA	1
Horses	Brasileira	Brasileira pony breed (used for sports)	Brazil	Bergmann et al.	Arq. Bras. Med. Vet.	1997	Bergmann_1997	Bergmann_1997_Brasileira	Inbreeding effects on morphological traits of Brasileira pony breed	Croup height	Body dimensions	Conformation	Direct	m	up	991		0.949	NA	-0.00294	0.00079	-0.3098	NA	-0.00294	-0.3098	NA	<0.001	NA	NA	Fped	NA	NA	1
Horses	Brasileira	Brasileira pony breed (used for sports)	Brazil	Bergmann et al.	Arq. Bras. Med. Vet.	1997	Bergmann_1997	Bergmann_1997_Brasileira	Inbreeding effects on morphological traits of Brasileira pony breed	Croup length	Body dimensions	Conformation	Direct	m	up	991		0.296	NA	-0.00098	0.00049	-0.331081	NA	-0.00098	-0.331081	NA	<0.05	NA	NA	Fped	NA	NA	1
Horses	Brasileira	Brasileira pony breed (used for sports)	Brazil	Bergmann et al.	Arq. Bras. Med. Vet.	1997	Bergmann_1997	Bergmann_1997_Brasileira	Inbreeding effects on morphological traits of Brasileira pony breed	Croup width	Body dimensions	Conformation	Direct	m	up	991		0.343	NA	-0.00088	0.0003	-0.25656	NA	-0.00088	-0.25656	NA	<0.05	NA	NA	Fped	NA	NA	1
Horses	Brasileira	Brasileira pony breed (used for sports)	Brazil	Bergmann et al.	Arq. Bras. Med. Vet.	1997	Bergmann_1997	Bergmann_1997_Brasileira	Inbreeding effects on morphological traits of Brasileira pony breed	Head length	Body dimensions	Conformation	Direct	m	up	991		0.41	NA	-0.00077	0.00035	-0.187805	NA	-0.00077	-0.187805	NA	<0.05	NA	NA	Fped	NA	NA	1
Horses	Brasileira	Brasileira pony breed (used for sports)	Brazil	Bergmann et al.	Arq. Bras. Med. Vet.	1997	Bergmann_1997	Bergmann_1997_Brasileira	Inbreeding effects on morphological traits of Brasileira pony breed	Head width	Body dimensions	Conformation	Direct	m	up	991		0.168	NA	-0.00017	0.00018	-0.10119	NA	-0.00017	-0.10119	NA	>0.05	NA	NA	Fped	NA	NA	1
Horses	Brasileira	Brasileira pony breed (used for sports)	Brazil	Bergmann et al.	Arq. Bras. Med. Vet.	1997	Bergmann_1997	Bergmann_1997_Brasileira	Inbreeding effects on morphological traits of Brasileira pony breed	Neck length	Body dimensions	Conformation	Direct	m	up	991		0.41	NA	-0.00031	0.00039	-0.0756098	NA	-0.00031	-0.0756098	NA	>0.05	NA	NA	Fped	NA	NA	1
Horses	Brasileira	Brasileira pony breed (used for sports)	Brazil	Bergmann et al.	Arq. Bras. Med. Vet.	1997	Bergmann_1997	Bergmann_1997_Brasileira	Inbreeding effects on morphological traits of Brasileira pony breed	Withers height	Body dimensions	Conformation	Direct	m	up	991		0.946	NA	-0.00282	0.00079	-0.298097	NA	-0.00282	-0.298097	NA	<0.001	NA	NA	Fped	NA	NA	1
Sheep	Beni Guil	Beni Guil	Morocco	Boujenane & Chami	J. Anim. Breed. Genet.	1997	Boujenane_1997	Boujenane_1997_Beni Guil	Effects of inbreeding on reproduction, weights and survival of Sardi and Beni Guil sheep	Litter size	Litter size	Reproduction/survival	Direct	n	up	2737		1.07	NA	-0.0018	0.0016	-0.168224	NA	-0.0018	-0.168224	NA	>0.05	NA	NA	Fped	NA	NA	0
Sheep	Beni Guil	Beni Guil	Morocco	Boujenane & Chami	J. Anim. Breed. Genet.	1997	Boujenane_1997	Boujenane_1997_Beni Guil	Effects of inbreeding on reproduction, weights and survival of Sardi and Beni Guil sheep	Litter size at 90 days	Litter size at later stage	Reproduction/survival	Direct	n	up	2737		1.02	NA	-0.0024	0.0019	-0.235294	NA	-0.0024	-0.235294	NA	>0.05	NA	NA	Fped	NA	NA	0
Sheep	Beni Guil	Beni Guil	Morocco	Boujenane & Chami	J. Anim. Breed. Genet.	1997	Boujenane_1997	Boujenane_1997_Beni Guil	Effects of inbreeding on reproduction, weights and survival of Sardi and Beni Guil sheep	Litter weight at 90 days	Litter weight	Production	Direct	kg	up	2737		18.2	NA	-0.0832	0.0344	-0.457143	NA	-0.0832	-0.457143	NA	<0.05	NA	NA	Fped	NA	NA	0
Sheep	Beni Guil	Beni Guil	Morocco	Boujenane & Chami	J. Anim. Breed. Genet.	1997	Boujenane_1997	Boujenane_1997_Beni Guil	Effects of inbreeding on reproduction, weights and survival of Sardi and Beni Guil sheep	Birth weight	Birth weight	Weight/growth	Direct	kg	up	2811		3.26	NA	-0.0061	0.0031	-0.187117	NA	-0.0061	-0.187117	NA	<0.05	NA	NA	Fped	NA	NA	0
Sheep	Beni Guil	Beni Guil	Morocco	Boujenane & Chami	J. Anim. Breed. Genet.	1997	Boujenane_1997	Boujenane_1997_Beni Guil	Effects of inbreeding on reproduction, weights and survival of Sardi and Beni Guil sheep	Weight at 30 days	Weight	Weight/growth	Direct	kg	up	2811		8.49	NA	-0.0274	0.0082	-0.322733	NA	-0.0274	-0.322733	NA	<0.001	NA	NA	Fped	NA	NA	0
Sheep	Beni Guil	Beni Guil	Morocco	Boujenane & Chami	J. Anim. Breed. Genet.	1997	Boujenane_1997	Boujenane_1997_Beni Guil	Effects of inbreeding on reproduction, weights and survival of Sardi and Beni Guil sheep	Weight at 90 days	Weight	Weight/growth	Direct	kg	up	2811		16.6	NA	-0.0469	0.0167	-0.28253	NA	-0.0469	-0.28253	NA	<0.05	NA	NA	Fped	NA	NA	0
Sheep	Sardi	Sardi	Morocco	Boujenane & Chami	J. Anim. Breed. Genet.	1997	Boujenane_1997	Boujenane_1997_Sardi	Effects of inbreeding on reproduction, weights and survival of Sardi and Beni Guil sheep	Litter size	Litter size	Reproduction/survival	Direct	n	up	2943		1.03	NA	0.0007	0.0006	0.0679612	NA	0.0007	0.0679612	NA	>0.05	NA	NA	Fped	NA	NA	0
Sheep	Sardi	Sardi	Morocco	Boujenane & Chami	J. Anim. Breed. Genet.	1997	Boujenane_1997	Boujenane_1997_Sardi	Effects of inbreeding on reproduction, weights and survival of Sardi and Beni Guil sheep	Litter size at 90 days	Litter size at later stage	Reproduction/survival	Direct	n	up	2943		1.01	NA	-0.0006	0.0006	-0.0594059	NA	-0.0006	-0.0594059	NA	>0.05	NA	NA	Fped	NA	NA	0
Sheep	Sardi	Sardi	Morocco	Boujenane & Chami	J. Anim. Breed. Genet.	1997	Boujenane_1997	Boujenane_1997_Sardi	Effects of inbreeding on reproduction, weights and survival of Sardi and Beni Guil sheep	Litter weight at 90 days	Litter weight	Production	Direct	kg	up	2943		22.5	NA	-0.012	0.0174	-0.0533333	NA	-0.012	-0.0533333	NA	>0.05	NA	NA	Fped	NA	NA	0
Sheep	Beni Guil	Beni Guil	Morocco	Boujenane & Chami	J. Anim. Breed. Genet.	1997	Boujenane_1997	Boujenane_1997_Beni Guil	Effects of inbreeding on reproduction, weights and survival of Sardi and Beni Guil sheep	Survival to 90 days	Offspring survival	Reproduction/survival	Direct	%	up	2961		92.2	NA	0.0139	0.1283	0.0150759	NA	0.0139	0.0150759	NA	>0.05	NA	NA	Fped	NA	NA	0
Sheep	Sardi	Sardi	Morocco	Boujenane & Chami	J. Anim. Breed. Genet.	1997	Boujenane_1997	Boujenane_1997_Sardi	Effects of inbreeding on reproduction, weights and survival of Sardi and Beni Guil sheep	Birth weight	Birth weight	Weight/growth	Direct	kg	up	2965		3.36	NA	0.0001	0.0018	0.00297619	NA	0.0001	0.00297619	NA	>0.05	NA	NA	Fped	NA	NA	0
Sheep	Sardi	Sardi	Morocco	Boujenane & Chami	J. Anim. Breed. Genet.	1997	Boujenane_1997	Boujenane_1997_Sardi	Effects of inbreeding on reproduction, weights and survival of Sardi and Beni Guil sheep	Weight at 30 days	Weight	Weight/growth	Direct	kg	up	2965		9.81	NA	0.0032	0.0054	0.0326198	NA	0.0032	0.0326198	NA	>0.05	NA	NA	Fped	NA	NA	0
Sheep	Sardi	Sardi	Morocco	Boujenane & Chami	J. Anim. Breed. Genet.	1997	Boujenane_1997	Boujenane_1997_Sardi	Effects of inbreeding on reproduction, weights and survival of Sardi and Beni Guil sheep	Weight at 90 days	Weight	Weight/growth	Direct	kg	up	2965		21.2	NA	0.0056	0.0108	0.0264151	NA	0.0056	0.0264151	NA	>0.05	NA	NA	Fped	NA	NA	0
Sheep	Sardi	Sardi	Morocco	Boujenane & Chami	J. Anim. Breed. Genet.	1997	Boujenane_1997	Boujenane_1997_Sardi	Effects of inbreeding on reproduction, weights and survival of Sardi and Beni Guil sheep	Survival to 90 days	Offspring survival	Reproduction/survival	Direct	%	up	3032		96.9	NA	-0.096	0.0528	-0.0990712	NA	-0.096	-0.0990712	NA	>0.05	NA	NA	Fped	NA	NA	0
Cattle	Holstein	Holstein	USA	Misztal et al.	Genet. Sel. Evol.	1997	Misztal_1997	Misztal_1997_Holstein	Relationships among estimates of inbreeding depression, dominance and additive variance for linear traits in Holsteins	Foot angle	Body angles	Conformation	Direct	NA	optimum or not certain	600678		NA	5.88	-0.028	0.001	NA	-0.47619	NA	NA	NA	NA	0.13	NA	Fped	0.7	NA	0
Cattle	Holstein	Holstein	USA	Misztal et al.	Genet. Sel. Evol.	1997	Misztal_1997	Misztal_1997_Holstein	Relationships among estimates of inbreeding depression, dominance and additive variance for linear traits in Holsteins	Rump angle	Body angles	Conformation	Direct	NA	optimum or not certain	600678		NA	4.89	0.007	0.001	NA	0.143149	NA	NA	NA	NA	0.34	NA	Fped	0.7	NA	0
Cattle	Holstein	Holstein	USA	Misztal et al.	Genet. Sel. Evol.	1997	Misztal_1997	Misztal_1997_Holstein	Relationships among estimates of inbreeding depression, dominance and additive variance for linear traits in Holsteins	Body depth	Body dimensions	Conformation	Direct	score (1 to 50)	up	600678		NA	6.93	-0.074	0.001	NA	-1.06782	-0.074	NA	-1.06782	NA	0.35	NA	Fped	0.7	NA	0
Cattle	Holstein	Holstein	USA	Misztal et al.	Genet. Sel. Evol.	1997	Misztal_1997	Misztal_1997_Holstein	Relationships among estimates of inbreeding depression, dominance and additive variance for linear traits in Holsteins	Stature	Body dimensions	Conformation	Direct	NA	up	600678		NA	7.62	-0.065	0.001	NA	-0.853018	-0.065	NA	-0.853018	NA	0.42	NA	Fped	0.7	NA	0
Cattle	Holstein	Holstein	USA	Misztal et al.	Genet. Sel. Evol.	1997	Misztal_1997	Misztal_1997_Holstein	Relationships among estimates of inbreeding depression, dominance and additive variance for linear traits in Holsteins	Strength	Body dimensions	Conformation	Direct	NA	up	600678		NA	6.84	-0.073	0.001	NA	-1.06725	-0.073	NA	-1.06725	NA	0.29	NA	Fped	0.7	NA	0
Cattle	Holstein	Holstein	USA	Misztal et al.	Genet. Sel. Evol.	1997	Misztal_1997	Misztal_1997_Holstein	Relationships among estimates of inbreeding depression, dominance and additive variance for linear traits in Holsteins	Thurl width	Body dimensions	Conformation	Direct	NA	up	600678		NA	6.67	-0.048	0.001	NA	-0.71964	-0.048	NA	-0.71964	NA	0.26	NA	Fped	0.7	NA	0
Cattle	Holstein	Holstein	USA	Misztal et al.	Genet. Sel. Evol.	1997	Misztal_1997	Misztal_1997_Holstein	Relationships among estimates of inbreeding depression, dominance and additive variance for linear traits in Holsteins	Dairy form	Conformation dairy	Conformation	Direct	NA	up	600678		NA	6.92	-0.04	0.001	NA	-0.578035	-0.04	NA	-0.578035	NA	0.34	NA	Fped	0.7	NA	0
Cattle	Holstein	Holstein	USA	Misztal et al.	Genet. Sel. Evol.	1997	Misztal_1997	Misztal_1997_Holstein	Relationships among estimates of inbreeding depression, dominance and additive variance for linear traits in Holsteins	Fore udder attachment	Conformation dairy	Conformation	Direct	score	up	600678		NA	6.76	0	0.001	NA	0	0	NA	0	NA	0.24	NA	Fped	0.7	NA	0
Cattle	Holstein	Holstein	USA	Misztal et al.	Genet. Sel. Evol.	1997	Misztal_1997	Misztal_1997_Holstein	Relationships among estimates of inbreeding depression, dominance and additive variance for linear traits in Holsteins	Front teat placement	Conformation dairy	Conformation	Direct	score	optimum or not certain	600678		NA	5.73	0	0.001	NA	0	NA	NA	NA	NA	0.22	NA	Fped	0.7	NA	0
Cattle	Holstein	Holstein	USA	Misztal et al.	Genet. Sel. Evol.	1997	Misztal_1997	Misztal_1997_Holstein	Relationships among estimates of inbreeding depression, dominance and additive variance for linear traits in Holsteins	Udder cleft	Conformation dairy	Conformation	Direct	score	up	600678		NA	5.28	-0.006	0.001	NA	-0.113636	-0.006	NA	-0.113636	NA	0.17	NA	Fped	0.7	NA	0
Cattle	Holstein	Holstein	USA	Misztal et al.	Genet. Sel. Evol.	1997	Misztal_1997	Misztal_1997_Holstein	Relationships among estimates of inbreeding depression, dominance and additive variance for linear traits in Holsteins	Udder depth	Conformation dairy	Conformation	Direct	NA	up	600678		NA	4.03	0.034	0.001	NA	0.843672	0.034	NA	0.843672	NA	0.3	NA	Fped	0.7	NA	0
Cattle	Holstein	Holstein	USA	Misztal et al.	Genet. Sel. Evol.	1997	Misztal_1997	Misztal_1997_Holstein	Relationships among estimates of inbreeding depression, dominance and additive variance for linear traits in Holsteins	Udder height	Conformation dairy	Conformation	Direct	NA	up	600678		NA	6.83	-0.033	0.001	NA	-0.483163	-0.033	NA	-0.483163	NA	0.23	NA	Fped	0.7	NA	0
Cattle	Holstein	Holstein	USA	Misztal et al.	Genet. Sel. Evol.	1997	Misztal_1997	Misztal_1997_Holstein	Relationships among estimates of inbreeding depression, dominance and additive variance for linear traits in Holsteins	Udder width	Conformation dairy	Conformation	Direct	NA	up	600678		NA	6.73	-0.025	0.001	NA	-0.371471	-0.025	NA	-0.371471	NA	0.19	NA	Fped	0.7	NA	0
Cattle	Holstein	Holstein	USA	Misztal et al.	Genet. Sel. Evol.	1997	Misztal_1997	Misztal_1997_Holstein	Relationships among estimates of inbreeding depression, dominance and additive variance for linear traits in Holsteins	Rear leg set	Conformation other	Conformation	Direct	NA	optimum or not certain	600678		NA	6.33	0.013	0.001	NA	0.205371	NA	NA	NA	NA	0.16	NA	Fped	0.7	NA	0
Pigs	Large White	Large White (experimental line)	Spain	Rodriganez et al.	Anim. Sci. J.	1998	Rodriganez_1998	Rodriganez_1998_Large White	Effect of founder allele survival and inbreeding depression on litter size in a closed line of Large White pigs	Number of live-born piglets per litter	Litter size (maternal)	Reproduction/survival	Maternal	n	up	2611	899	9.79	3.5	-0.017	0.01139	-0.173647	-0.485714	-0.017	-0.173647	-0.485714	NA	0.074	line from 1931 to 1992, complete pedigree of 410 boars and 916 sows	Fped	NA	NA	0
Pigs	Large White	Large White (experimental line)	Spain	Rodriganez et al.	Anim. Sci. J.	1998	Rodriganez_1998	Rodriganez_1998_Large White	Effect of founder allele survival and inbreeding depression on litter size in a closed line of Large White pigs	Number of piglets born per litter	Litter size (maternal)	Reproduction/survival	Maternal	n	up	2611	899	10.57	3.7	-0.01897	0.01257	-0.17947	-0.512703	-0.01897	-0.17947	-0.512703	NA	0.103	line from 1931 to 1992, complete pedigree of 410 boars and 916 sows	Fped	NA	NA	0
Cattle	Zebu-mix	Experimental herds (zebu-derived; mix of Brahman, Hereford, Shorthorn, Africander)	Australia	Burrow	Livest. Prod. Sci.	1998	Burrow_1998	Burrow_1998_Zebu-mix	The effects of inbreeding on productive and adaptive traits and temperament of tropical beef cattle	Average daily feed intake during test period	Feed consumption or efficiency	Other traits	Direct	kg feed/day	optimum or not certain	91		10.38	NA	0.083	0.07	0.799615	NA	NA	NA	NA	>0.05	NA	full pedigree back to 1950s	Fped	3.5	NA	0
Cattle	Zebu-mix	Experimental herds (zebu-derived; mix of Brahman, Hereford, Shorthorn, Africander)	Australia	Burrow	Livest. Prod. Sci.	1998	Burrow_1998	Burrow_1998_Zebu-mix	The effects of inbreeding on productive and adaptive traits and temperament of tropical beef cattle	Feed conversion ratio	Feed efficiency	Other traits	Direct	kg feed/kg gain	down	91		10	NA	-0.114	0.176	-1.14	NA	0.114	1.14	NA	>0.05	NA	full pedigree back to 1950s	Fped	3.5	NA	0
Cattle	Zebu-mix	Experimental herds (zebu-derived; mix of Brahman, Hereford, Shorthorn, Africander)	Australia	Burrow	Livest. Prod. Sci.	1998	Burrow_1998	Burrow_1998_Zebu-mix	The effects of inbreeding on productive and adaptive traits and temperament of tropical beef cattle	Average daily gain during test period	Growth	Weight/growth	Direct	kg gain/day	up	91		1.11	NA	0.013	0.019	1.17117	NA	0.013	1.17117	NA	>0.05	NA	full pedigree back to 1950s	Fped	3.5	NA	0
Cattle	Zebu-mix	Experimental herds (zebu-derived; mix of Brahman, Hereford, Shorthorn, Africander)	Australia	Burrow	Livest. Prod. Sci.	1998	Burrow_1998	Burrow_1998_Zebu-mix	The effects of inbreeding on productive and adaptive traits and temperament of tropical beef cattle	Cooking loss, determined from weights taken before and after cooking at 80C for 1 h in a thermostatically controlled waterbath	Carcass/meat quality	Production	Direct	%	down	266		31.8	NA	-0.002	0.045	-0.00628931	NA	0.002	0.00628931	NA	>0.05	NA	full pedigree back to 1950s	Fped	3.5	NA	0
Cattle	Zebu-mix	Experimental herds (zebu-derived; mix of Brahman, Hereford, Shorthorn, Africander)	Australia	Burrow	Livest. Prod. Sci.	1998	Burrow_1998	Burrow_1998_Zebu-mix	The effects of inbreeding on productive and adaptive traits and temperament of tropical beef cattle	Diff. between peak force and initial yield, as measure of contribution of connective tissue to meat toughness	Carcass/meat quality	Production	Direct	kg	down	266		0.8	NA	0.001	0.011	0.125	NA	-0.001	-0.125	NA	>0.05	NA	full pedigree back to 1950s	Fped	3.5	NA	0
Cattle	Zebu-mix	Experimental herds (zebu-derived; mix of Brahman, Hereford, Shorthorn, Africander)	Australia	Burrow	Livest. Prod. Sci.	1998	Burrow_1998	Burrow_1998_Zebu-mix	The effects of inbreeding on productive and adaptive traits and temperament of tropical beef cattle	Dressing percentage	Carcass/meat quality	Production	Direct	%	up	266		0.517	NA	-0.0004	0.0006	-0.0773694	NA	-0.0004	-0.0773694	NA	>0.05	NA	full pedigree back to 1950s	Fped	3.5	NA	0
Cattle	Zebu-mix	Experimental herds (zebu-derived; mix of Brahman, Hereford, Shorthorn, Africander)	Australia	Burrow	Livest. Prod. Sci.	1998	Burrow_1998	Burrow_1998_Zebu-mix	The effects of inbreeding on productive and adaptive traits and temperament of tropical beef cattle	Initial yield (index of the myofibrillar contribution to meat toughness)	Carcass/meat quality	Production	Direct	kg	down	266		4.48	NA	0.06	0.042	1.33929	NA	-0.06	-1.33929	NA	>0.05	NA	full pedigree back to 1950s	Fped	3.5	NA	0
Cattle	Zebu-mix	Experimental herds (zebu-derived; mix of Brahman, Hereford, Shorthorn, Africander)	Australia	Burrow	Livest. Prod. Sci.	1998	Burrow_1998	Burrow_1998_Zebu-mix	The effects of inbreeding on productive and adaptive traits and temperament of tropical beef cattle	Instron compression (measure of differences in connective tissue content between muscles)	Carcass/meat quality	Production	Direct	kg	down	266		1.84	NA	0.003	0.007	0.163043	NA	-0.003	-0.163043	NA	>0.05	NA	full pedigree back to 1950s	Fped	3.5	NA	0
Cattle	Zebu-mix	Experimental herds (zebu-derived; mix of Brahman, Hereford, Shorthorn, Africander)	Australia	Burrow	Livest. Prod. Sci.	1998	Burrow_1998	Burrow_1998_Zebu-mix	The effects of inbreeding on productive and adaptive traits and temperament of tropical beef cattle	Marbling score (visually determined)	Carcass/meat quality	Production	Direct	score (1=no marbling, 5=very heavily marbled)	up	266		1.47	NA	0.016	0.017	1.08844	NA	0.016	1.08844	NA	>0.05	NA	full pedigree back to 1950s	Fped	3.5	NA	0
Cattle	Zebu-mix	Experimental herds (zebu-derived; mix of Brahman, Hereford, Shorthorn, Africander)	Australia	Burrow	Livest. Prod. Sci.	1998	Burrow_1998	Burrow_1998_Zebu-mix	The effects of inbreeding on productive and adaptive traits and temperament of tropical beef cattle	Meat lightness (measured with Minolta Chroma Meter)	Carcass/meat quality	Production	Direct	?	optimum or not certain	266		33.4	NA	0.017	0.059	0.0508982	NA	NA	NA	NA	>0.05	NA	full pedigree back to 1950s	Fped	3.5	NA	0
Cattle	Zebu-mix	Experimental herds (zebu-derived; mix of Brahman, Hereford, Shorthorn, Africander)	Australia	Burrow	Livest. Prod. Sci.	1998	Burrow_1998	Burrow_1998_Zebu-mix	The effects of inbreeding on productive and adaptive traits and temperament of tropical beef cattle	Meat redness (measured with Minolta Chroma Meter)	Carcass/meat quality	Production	Direct	?	optimum or not certain	266		18.63	NA	-0.061	0.058	-0.327429	NA	NA	NA	NA	>0.05	NA	full pedigree back to 1950s	Fped	3.5	NA	0
Cattle	Zebu-mix	Experimental herds (zebu-derived; mix of Brahman, Hereford, Shorthorn, Africander)	Australia	Burrow	Livest. Prod. Sci.	1998	Burrow_1998	Burrow_1998_Zebu-mix	The effects of inbreeding on productive and adaptive traits and temperament of tropical beef cattle	Meat tenderness index (related to consumer scores)	Carcass/meat quality	Production	Direct	score (0 = extremely tender, through to 15 = extremely tough)	down	266		6.96	NA	0.043	0.033	0.617816	NA	-0.043	-0.617816	NA	>0.05	NA	full pedigree back to 1950s	Fped	3.5	NA	0
Cattle	Zebu-mix	Experimental herds (zebu-derived; mix of Brahman, Hereford, Shorthorn, Africander)	Australia	Burrow	Livest. Prod. Sci.	1998	Burrow_1998	Burrow_1998_Zebu-mix	The effects of inbreeding on productive and adaptive traits and temperament of tropical beef cattle	Meat yellowness (measured with Minolta Chroma Meter)	Carcass/meat quality	Production	Direct	?	optimum or not certain	266		5.41	NA	0.014	0.077	0.25878	NA	NA	NA	NA	>0.05	NA	full pedigree back to 1950s	Fped	3.5	NA	0
Cattle	Zebu-mix	Experimental herds (zebu-derived; mix of Brahman, Hereford, Shorthorn, Africander)	Australia	Burrow	Livest. Prod. Sci.	1998	Burrow_1998	Burrow_1998_Zebu-mix	The effects of inbreeding on productive and adaptive traits and temperament of tropical beef cattle	Peak force (measures total meat toughness)	Carcass/meat quality	Production	Direct	kg	optimum or not certain	266		5.27	NA	0.065	0.042	1.2334	NA	NA	NA	NA	>0.05	NA	full pedigree back to 1950s	Fped	3.5	NA	0
Cattle	Zebu-mix	Experimental herds (zebu-derived; mix of Brahman, Hereford, Shorthorn, Africander)	Australia	Burrow	Livest. Prod. Sci.	1998	Burrow_1998	Burrow_1998_Zebu-mix	The effects of inbreeding on productive and adaptive traits and temperament of tropical beef cattle	pH of meat sample	Carcass/meat quality	Production	Direct	pH	optimum or not certain	266		5.56	NA	0.008	0.0022	0.143885	NA	NA	NA	NA	<0.001	NA	full pedigree back to 1950s	Fped	3.5	NA	0
Cattle	Zebu-mix	Experimental herds (zebu-derived; mix of Brahman, Hereford, Shorthorn, Africander)	Australia	Burrow	Livest. Prod. Sci.	1998	Burrow_1998	Burrow_1998_Zebu-mix	The effects of inbreeding on productive and adaptive traits and temperament of tropical beef cattle	Fat thickness at P8 rump site	Production other	Production	Direct	mm	optimum or not certain	266		12.5	NA	-0.014	0.146	-0.112	NA	NA	NA	NA	>0.05	NA	full pedigree back to 1950s	Fped	3.5	NA	0
Cattle	Zebu-mix	Experimental herds (zebu-derived; mix of Brahman, Hereford, Shorthorn, Africander)	Australia	Burrow	Livest. Prod. Sci.	1998	Burrow_1998	Burrow_1998_Zebu-mix	The effects of inbreeding on productive and adaptive traits and temperament of tropical beef cattle	Hot standard carcass weight	Weight	Weight/growth	Direct	kg	up	266		264	NA	-0.762	0.819	-0.288636	NA	-0.762	-0.288636	NA	>0.05	NA	full pedigree back to 1950s	Fped	3.5	NA	0
Cattle	Zebu-mix	Experimental herds (zebu-derived; mix of Brahman, Hereford, Shorthorn, Africander)	Australia	Burrow	Livest. Prod. Sci.	1998	Burrow_1998	Burrow_1998_Zebu-mix	The effects of inbreeding on productive and adaptive traits and temperament of tropical beef cattle	Days to calving for 3rd joining period	Fertility interval	Reproduction/survival	Direct	days	down	560		350	NA	0.757	0.84	0.216286	NA	-0.757	-0.216286	NA	>0.05	NA	full pedigree back to 1950s	Fped	3.1	NA	0
Cattle	Zebu-mix	Experimental herds (zebu-derived; mix of Brahman, Hereford, Shorthorn, Africander)	Australia	Burrow	Livest. Prod. Sci.	1998	Burrow_1998	Burrow_1998_Zebu-mix	The effects of inbreeding on productive and adaptive traits and temperament of tropical beef cattle	Calving outcome for 3rd joining period	Fertility success	Reproduction/survival	Direct	score (1 to 5; 1 = live calf, 5=non-pregnant at pregnance diagnosis)	down	560		2.03	NA	0.045	0.034	2.21675	NA	-0.045	-2.21675	NA	>0.05	NA	full pedigree back to 1950s	Fped	3.1	NA	0
Cattle	Zebu-mix	Experimental herds (zebu-derived; mix of Brahman, Hereford, Shorthorn, Africander)	Australia	Burrow	Livest. Prod. Sci.	1998	Burrow_1998	Burrow_1998_Zebu-mix	The effects of inbreeding on productive and adaptive traits and temperament of tropical beef cattle	Percentage pregnant for 3rd joining period	Fertility success	Reproduction/survival	Direct	%	up	560		0.79	NA	-0.001	0.009	-0.126582	NA	-0.001	-0.126582	NA	>0.05	NA	full pedigree back to 1950s	Fped	3.1	NA	0
Cattle	Zebu-mix	Experimental herds (zebu-derived; mix of Brahman, Hereford, Shorthorn, Africander)	Australia	Burrow	Livest. Prod. Sci.	1998	Burrow_1998	Burrow_1998_Zebu-mix	The effects of inbreeding on productive and adaptive traits and temperament of tropical beef cattle	Cow weight at weaning of calf for 3rd joining period	Weight	Weight/growth	Direct	kg	up	560		483	NA	-1.52	0.963	-0.3147	NA	-1.52	-0.3147	NA	>0.05	NA	full pedigree back to 1950s	Fped	3.1	NA	0
Cattle	Zebu-mix	Experimental herds (zebu-derived; mix of Brahman, Hereford, Shorthorn, Africander)	Australia	Burrow	Livest. Prod. Sci.	1998	Burrow_1998	Burrow_1998_Zebu-mix	The effects of inbreeding on productive and adaptive traits and temperament of tropical beef cattle	Cow weight into mating for 3rd joining period	Weight	Weight/growth	Direct	kg	up	560		440	NA	-0.74	0.881	-0.168182	NA	-0.74	-0.168182	NA	>0.05	NA	full pedigree back to 1950s	Fped	3.1	NA	0
Cattle	Zebu-mix	Experimental herds (zebu-derived; mix of Brahman, Hereford, Shorthorn, Africander)	Australia	Burrow	Livest. Prod. Sci.	1998	Burrow_1998	Burrow_1998_Zebu-mix	The effects of inbreeding on productive and adaptive traits and temperament of tropical beef cattle	Cow weight out of mating for 3rd joining period (periods are ~3months)	Weight	Weight/growth	Direct	kg	up	560		470	NA	-0.85	0.958	-0.180851	NA	-0.85	-0.180851	NA	>0.05	NA	full pedigree back to 1950s	Fped	3.1	NA	0
Cattle	Zebu-mix	Experimental herds (zebu-derived; mix of Brahman, Hereford, Shorthorn, Africander)	Australia	Burrow	Livest. Prod. Sci.	1998	Burrow_1998	Burrow_1998_Zebu-mix	The effects of inbreeding on productive and adaptive traits and temperament of tropical beef cattle	Days to calving for 2nd joining period	Fertility interval	Reproduction/survival	Direct	days	down	783		352	NA	1.39	0.618	0.394886	NA	-1.39	-0.394886	NA	<0.05	NA	full pedigree back to 1950s	Fped	3.4	NA	0
Cattle	Zebu-mix	Experimental herds (zebu-derived; mix of Brahman, Hereford, Shorthorn, Africander)	Australia	Burrow	Livest. Prod. Sci.	1998	Burrow_1998	Burrow_1998_Zebu-mix	The effects of inbreeding on productive and adaptive traits and temperament of tropical beef cattle	Calving outcome for 2nd joining period	Fertility success	Reproduction/survival	Direct	score (1 to 5; 1 = live calf, 5=non-pregnant at pregnance diagnosis)	down	783		2.22	NA	0.053	0.027	2.38739	NA	-0.053	-2.38739	NA	<0.05	NA	full pedigree back to 1950s	Fped	3.4	NA	0
Cattle	Zebu-mix	Experimental herds (zebu-derived; mix of Brahman, Hereford, Shorthorn, Africander)	Australia	Burrow	Livest. Prod. Sci.	1998	Burrow_1998	Burrow_1998_Zebu-mix	The effects of inbreeding on productive and adaptive traits and temperament of tropical beef cattle	Percentage pregnant for 2nd joining period	Fertility success	Reproduction/survival	Direct	%	up	783		0.76	NA	-0.006	0.007	-0.789474	NA	-0.006	-0.789474	NA	<0.05	NA	full pedigree back to 1950s	Fped	3.4	NA	0
Cattle	Zebu-mix	Experimental herds (zebu-derived; mix of Brahman, Hereford, Shorthorn, Africander)	Australia	Burrow	Livest. Prod. Sci.	1998	Burrow_1998	Burrow_1998_Zebu-mix	The effects of inbreeding on productive and adaptive traits and temperament of tropical beef cattle	Cow weight at weaning of calf for 2nd joining period	Weight	Weight/growth	Direct	kg	up	783		448	NA	-0.52	0.677	-0.116071	NA	-0.52	-0.116071	NA	>0.05	NA	full pedigree back to 1950s	Fped	3.4	NA	0
Cattle	Zebu-mix	Experimental herds (zebu-derived; mix of Brahman, Hereford, Shorthorn, Africander)	Australia	Burrow	Livest. Prod. Sci.	1998	Burrow_1998	Burrow_1998_Zebu-mix	The effects of inbreeding on productive and adaptive traits and temperament of tropical beef cattle	Cow weight into mating for 2nd joining period	Weight	Weight/growth	Direct	kg	up	783		403	NA	-1.41	0.608	-0.349876	NA	-1.41	-0.349876	NA	<0.05	NA	full pedigree back to 1950s	Fped	3.4	NA	0
Cattle	Zebu-mix	Experimental herds (zebu-derived; mix of Brahman, Hereford, Shorthorn, Africander)	Australia	Burrow	Livest. Prod. Sci.	1998	Burrow_1998	Burrow_1998_Zebu-mix	The effects of inbreeding on productive and adaptive traits and temperament of tropical beef cattle	Cow weight out of mating for 2nd joining period (periods are ~3months)	Weight	Weight/growth	Direct	kg	up	783		435	NA	-1.15	0.653	-0.264368	NA	-1.15	-0.264368	NA	>0.05	NA	full pedigree back to 1950s	Fped	3.4	NA	0
Cattle	Zebu-mix	Experimental herds (zebu-derived; mix of Brahman, Hereford, Shorthorn, Africander)	Australia	Burrow	Livest. Prod. Sci.	1998	Burrow_1998	Burrow_1998_Zebu-mix	The effects of inbreeding on productive and adaptive traits and temperament of tropical beef cattle	Days to calving for 4th-6th joining period	Fertility interval	Reproduction/survival	Direct	days	down	897		353	NA	-0.46	0.723	-0.130312	NA	0.46	0.130312	NA	>0.05	NA	full pedigree back to 1950s	Fped	3	NA	0
Cattle	Zebu-mix	Experimental herds (zebu-derived; mix of Brahman, Hereford, Shorthorn, Africander)	Australia	Burrow	Livest. Prod. Sci.	1998	Burrow_1998	Burrow_1998_Zebu-mix	The effects of inbreeding on productive and adaptive traits and temperament of tropical beef cattle	Calving outcome for 4th-6th joining period	Fertility success	Reproduction/survival	Direct	score (1 to 5; 1 = live calf, 5=non-pregnant at pregnance diagnosis)	down	897		2.09	NA	-0.01	0.03	-0.478469	NA	0.01	0.478469	NA	>0.05	NA	full pedigree back to 1950s	Fped	3	NA	0
Cattle	Zebu-mix	Experimental herds (zebu-derived; mix of Brahman, Hereford, Shorthorn, Africander)	Australia	Burrow	Livest. Prod. Sci.	1998	Burrow_1998	Burrow_1998_Zebu-mix	The effects of inbreeding on productive and adaptive traits and temperament of tropical beef cattle	Percentage pregnant for 4th-6th joining period	Fertility success	Reproduction/survival	Direct	%	up	897		0.77	NA	0.001	0.007	0.12987	NA	0.001	0.12987	NA	>0.05	NA	full pedigree back to 1950s	Fped	3	NA	0
Cattle	Zebu-mix	Experimental herds (zebu-derived; mix of Brahman, Hereford, Shorthorn, Africander)	Australia	Burrow	Livest. Prod. Sci.	1998	Burrow_1998	Burrow_1998_Zebu-mix	The effects of inbreeding on productive and adaptive traits and temperament of tropical beef cattle	Cow weight at weaning of calf for 4th-6th joining period	Weight	Weight/growth	Direct	kg	up	897		513	NA	-0.73	0.826	-0.1423	NA	-0.73	-0.1423	NA	>0.05	NA	full pedigree back to 1950s	Fped	3	NA	0
Cattle	Zebu-mix	Experimental herds (zebu-derived; mix of Brahman, Hereford, Shorthorn, Africander)	Australia	Burrow	Livest. Prod. Sci.	1998	Burrow_1998	Burrow_1998_Zebu-mix	The effects of inbreeding on productive and adaptive traits and temperament of tropical beef cattle	Cow weight into mating for 4th-6th joining period	Weight	Weight/growth	Direct	kg	up	897		477	NA	-0.67	0.767	-0.140461	NA	-0.67	-0.140461	NA	>0.05	NA	full pedigree back to 1950s	Fped	3	NA	0
Cattle	Zebu-mix	Experimental herds (zebu-derived; mix of Brahman, Hereford, Shorthorn, Africander)	Australia	Burrow	Livest. Prod. Sci.	1998	Burrow_1998	Burrow_1998_Zebu-mix	The effects of inbreeding on productive and adaptive traits and temperament of tropical beef cattle	Cow weight out of mating for 4th-6th joining period (periods are ~3months)	Weight	Weight/growth	Direct	kg	up	897		505	NA	-0.88	0.821	-0.174257	NA	-0.88	-0.174257	NA	>0.05	NA	full pedigree back to 1950s	Fped	3	NA	0
Cattle	Zebu-mix	Experimental herds (zebu-derived; mix of Brahman, Hereford, Shorthorn, Africander)	Australia	Burrow	Livest. Prod. Sci.	1998	Burrow_1998	Burrow_1998_Zebu-mix	The effects of inbreeding on productive and adaptive traits and temperament of tropical beef cattle	Days to calving for 1st joining period	Fertility interval	Reproduction/survival	Direct	days	down	905		322	NA	0.41	0.601	0.127329	NA	-0.41	-0.127329	NA	>0.05	NA	full pedigree back to 1950s	Fped	3.4	NA	0
Cattle	Zebu-mix	Experimental herds (zebu-derived; mix of Brahman, Hereford, Shorthorn, Africander)	Australia	Burrow	Livest. Prod. Sci.	1998	Burrow_1998	Burrow_1998_Zebu-mix	The effects of inbreeding on productive and adaptive traits and temperament of tropical beef cattle	Calving outcome for 1st joining period	Fertility success	Reproduction/survival	Direct	score (1 to 5; 1 = live calf, 5=non-pregnant at pregnance diagnosis)	down	905		1.67	NA	-0.019	0.022	-1.13772	NA	0.019	1.13772	NA	>0.05	NA	full pedigree back to 1950s	Fped	3.4	NA	0
Cattle	Zebu-mix	Experimental herds (zebu-derived; mix of Brahman, Hereford, Shorthorn, Africander)	Australia	Burrow	Livest. Prod. Sci.	1998	Burrow_1998	Burrow_1998_Zebu-mix	The effects of inbreeding on productive and adaptive traits and temperament of tropical beef cattle	Percentage pregnant for 1st joining period	Fertility success	Reproduction/survival	Direct	%	up	905		0.89	NA	0.001	0.005	0.11236	NA	0.001	0.11236	NA	>0.05	NA	full pedigree back to 1950s	Fped	3.4	NA	0
Cattle	Zebu-mix	Experimental herds (zebu-derived; mix of Brahman, Hereford, Shorthorn, Africander)	Australia	Burrow	Livest. Prod. Sci.	1998	Burrow_1998	Burrow_1998_Zebu-mix	The effects of inbreeding on productive and adaptive traits and temperament of tropical beef cattle	Cow weight at weaning of calf for 1st joining period	Weight	Weight/growth	Direct	kg	up	905		432	NA	-2.07	0.882	-0.479167	NA	-2.07	-0.479167	NA	<0.05	NA	full pedigree back to 1950s	Fped	3.4	NA	0
Cattle	Zebu-mix	Experimental herds (zebu-derived; mix of Brahman, Hereford, Shorthorn, Africander)	Australia	Burrow	Livest. Prod. Sci.	1998	Burrow_1998	Burrow_1998_Zebu-mix	The effects of inbreeding on productive and adaptive traits and temperament of tropical beef cattle	Cow weight into mating for 1st joining period	Weight	Weight/growth	Direct	kg	up	905		368	NA	-1.21	0.435	-0.328804	NA	-1.21	-0.328804	NA	<0.01	NA	full pedigree back to 1950s	Fped	3.4	NA	0
Cattle	Zebu-mix	Experimental herds (zebu-derived; mix of Brahman, Hereford, Shorthorn, Africander)	Australia	Burrow	Livest. Prod. Sci.	1998	Burrow_1998	Burrow_1998_Zebu-mix	The effects of inbreeding on productive and adaptive traits and temperament of tropical beef cattle	Cow weight out of mating for 1st joining period (periods are ~3months)	Weight	Weight/growth	Direct	kg	up	905		409	NA	-1.51	0.491	-0.369193	NA	-1.51	-0.369193	NA	<0.01	NA	full pedigree back to 1950s	Fped	3.4	NA	0
Cattle	Zebu-mix	Experimental herds (zebu-derived; mix of Brahman, Hereford, Shorthorn, Africander)	Australia	Burrow	Livest. Prod. Sci.	1998	Burrow_1998	Burrow_1998_Zebu-mix	The effects of inbreeding on productive and adaptive traits and temperament of tropical beef cattle	Scrotal circumference at final	Scrotal circumference	Conformation	Direct	mm	up	1200		295	NA	-0.55	0.321	-0.186441	NA	-0.55	-0.186441	NA	>0.05	NA	full pedigree back to 1950s	Fped	3.6	NA	0
Cattle	Zebu-mix	Experimental herds (zebu-derived; mix of Brahman, Hereford, Shorthorn, Africander)	Australia	Burrow	Livest. Prod. Sci.	1998	Burrow_1998	Burrow_1998_Zebu-mix	The effects of inbreeding on productive and adaptive traits and temperament of tropical beef cattle	Scrotal circumference at final, corrected for live weight	Scrotal circumference	Conformation	Direct	mm	up	1200		295	NA	-0.11	0.3	-0.0372881	NA	-0.11	-0.0372881	NA	>0.05	NA	full pedigree back to 1950s	Fped	3.6	NA	0
Cattle	Zebu-mix	Experimental herds (zebu-derived; mix of Brahman, Hereford, Shorthorn, Africander)	Australia	Burrow	Livest. Prod. Sci.	1998	Burrow_1998	Burrow_1998_Zebu-mix	The effects of inbreeding on productive and adaptive traits and temperament of tropical beef cattle	Scrotal circumference at weaning	Scrotal circumference	Conformation	Direct	mm	up	1200		186	NA	-0.4	0.203	-0.215054	NA	-0.4	-0.215054	NA	<0.05	NA	full pedigree back to 1950s	Fped	3.6	NA	0
Cattle	Zebu-mix	Experimental herds (zebu-derived; mix of Brahman, Hereford, Shorthorn, Africander)	Australia	Burrow	Livest. Prod. Sci.	1998	Burrow_1998	Burrow_1998_Zebu-mix	The effects of inbreeding on productive and adaptive traits and temperament of tropical beef cattle	Scrotal circumference at weaning, corrected for live weight	Scrotal circumference	Conformation	Direct	mm	up	1200		186	NA	-0.1	0.19	-0.0537634	NA	-0.1	-0.0537634	NA	>0.05	NA	full pedigree back to 1950s	Fped	3.6	NA	0
Cattle	Zebu-mix	Experimental herds (zebu-derived; mix of Brahman, Hereford, Shorthorn, Africander)	Australia	Burrow	Livest. Prod. Sci.	1998	Burrow_1998	Burrow_1998_Zebu-mix	The effects of inbreeding on productive and adaptive traits and temperament of tropical beef cattle	Scrotal circumference at yearling	Scrotal circumference	Conformation	Direct	mm	up	1200		245	NA	-0.63	0.31	-0.257143	NA	-0.63	-0.257143	NA	<0.05	NA	full pedigree back to 1950s	Fped	3.6	NA	0
Cattle	Zebu-mix	Experimental herds (zebu-derived; mix of Brahman, Hereford, Shorthorn, Africander)	Australia	Burrow	Livest. Prod. Sci.	1998	Burrow_1998	Burrow_1998_Zebu-mix	The effects of inbreeding on productive and adaptive traits and temperament of tropical beef cattle	Scrotal circumference at yearling, corrected for live weight	Scrotal circumference	Conformation	Direct	mm	up	1200		245	NA	0.1	0.274	0.0408163	NA	0.1	0.0408163	NA	>0.05	NA	full pedigree back to 1950s	Fped	3.6	NA	0
Cattle	Zebu-mix	Experimental herds (zebu-derived; mix of Brahman, Hereford, Shorthorn, Africander)	Australia	Burrow	Livest. Prod. Sci.	1998	Burrow_1998	Burrow_1998_Zebu-mix	The effects of inbreeding on productive and adaptive traits and temperament of tropical beef cattle	Flight time (after weighing, time taken to cover 1.7m)	Behaviour	Other traits	Direct	hundredths of second	down	1644		1.03	NA	0.006	0.004	0.582524	NA	-0.006	-0.582524	NA	>0.05	NA	full pedigree back to 1950s	Fped	3.5	NA	0
Cattle	Zebu-mix	Experimental herds (zebu-derived; mix of Brahman, Hereford, Shorthorn, Africander)	Australia	Burrow	Livest. Prod. Sci.	1998	Burrow_1998	Burrow_1998_Zebu-mix	The effects of inbreeding on productive and adaptive traits and temperament of tropical beef cattle	Average number of ticks on one side of animal after field infestations	Diseases/parasites/damage	Health	Direct	n	down	2040		33.3	NA	0.12	0.29	0.36036	NA	-0.12	-0.36036	NA	>0.05	NA	full pedigree back to 1950s	Fped	3.5	NA	0
Cattle	Zebu-mix	Experimental herds (zebu-derived; mix of Brahman, Hereford, Shorthorn, Africander)	Australia	Burrow	Livest. Prod. Sci.	1998	Burrow_1998	Burrow_1998_Zebu-mix	The effects of inbreeding on productive and adaptive traits and temperament of tropical beef cattle	Average number of buffalo flies on one side of animal at recorded counts	Diseases/parasites/damage	Health	Direct	n	down	2103		106	NA	-0.9	0.607	-0.849057	NA	0.9	0.849057	NA	>0.05	NA	full pedigree back to 1950s	Fped	3.4	NA	0
Cattle	Zebu-mix	Experimental herds (zebu-derived; mix of Brahman, Hereford, Shorthorn, Africander)	Australia	Burrow	Livest. Prod. Sci.	1998	Burrow_1998	Burrow_1998_Zebu-mix	The effects of inbreeding on productive and adaptive traits and temperament of tropical beef cattle	Average number of buffalo flies on one side of animal at recorded counts, corrected for live weight	Diseases/parasites/damage	Health	Direct	n	down	2103		106	NA	0.32	0.571	0.301887	NA	-0.32	-0.301887	NA	>0.05	NA	full pedigree back to 1950s	Fped	3.4	NA	0
Cattle	Zebu-mix	Experimental herds (zebu-derived; mix of Brahman, Hereford, Shorthorn, Africander)	Australia	Burrow	Livest. Prod. Sci.	1998	Burrow_1998	Burrow_1998_Zebu-mix	The effects of inbreeding on productive and adaptive traits and temperament of tropical beef cattle	Average number of helminth eggs (worms) per gram of faeces	Diseases/parasites/damage	Health	Direct	n	down	2115		270	NA	1.35	1.984	0.5	NA	-1.35	-0.5	NA	>0.05	NA	full pedigree back to 1950s	Fped	3.4	NA	0
Cattle	Zebu-mix	Experimental herds (zebu-derived; mix of Brahman, Hereford, Shorthorn, Africander)	Australia	Burrow	Livest. Prod. Sci.	1998	Burrow_1998	Burrow_1998_Zebu-mix	The effects of inbreeding on productive and adaptive traits and temperament of tropical beef cattle	Average rectal temperature under conditions of heat stress	Rectal temperature	Other traits	Direct	Celsius	down	2403		39.51	NA	-0.003	0.002	-0.00759301	NA	0.003	0.00759301	NA	>0.05	NA	full pedigree back to 1950s	Fped	3.5	NA	0
Cattle	Zebu-mix	Experimental herds (zebu-derived; mix of Brahman, Hereford, Shorthorn, Africander)	Australia	Burrow	Livest. Prod. Sci.	1998	Burrow_1998	Burrow_1998_Zebu-mix	The effects of inbreeding on productive and adaptive traits and temperament of tropical beef cattle	Birth weight	Birth weight	Weight/growth	Direct	kg	up	2557		34.9	NA	-0.035	0.04	-0.100287	NA	-0.035	-0.100287	NA	>0.05	NA	full pedigree back to 1950s	Fped	3.5	NA	0
Cattle	Zebu-mix	Experimental herds (zebu-derived; mix of Brahman, Hereford, Shorthorn, Africander)	Australia	Burrow	Livest. Prod. Sci.	1998	Burrow_1998	Burrow_1998_Zebu-mix	The effects of inbreeding on productive and adaptive traits and temperament of tropical beef cattle	Average daily gain from weaning to final	Growth	Weight/growth	Direct	kg/day	up	2557		0.396	NA	-0.0024	0.0006	-0.606061	NA	-0.0024	-0.606061	NA	<0.001	NA	full pedigree back to 1950s	Fped	3.5	NA	0
Cattle	Zebu-mix	Experimental herds (zebu-derived; mix of Brahman, Hereford, Shorthorn, Africander)	Australia	Burrow	Livest. Prod. Sci.	1998	Burrow_1998	Burrow_1998_Zebu-mix	The effects of inbreeding on productive and adaptive traits and temperament of tropical beef cattle	Average daily gain from weaning to yearling	Growth	Weight/growth	Direct	kg/day	up	2557		0.214	NA	-0.0021	0.0008	-0.981308	NA	-0.0021	-0.981308	NA	<0.01	NA	full pedigree back to 1950s	Fped	3.5	NA	0
Cattle	Zebu-mix	Experimental herds (zebu-derived; mix of Brahman, Hereford, Shorthorn, Africander)	Australia	Burrow	Livest. Prod. Sci.	1998	Burrow_1998	Burrow_1998_Zebu-mix	The effects of inbreeding on productive and adaptive traits and temperament of tropical beef cattle	Average daily gain from yearling to final	Growth	Weight/growth	Direct	kg/day	up	2557		0.627	NA	-0.0027	0.0009	-0.430622	NA	-0.0027	-0.430622	NA	<0.01	NA	full pedigree back to 1950s	Fped	3.5	NA	0
Cattle	Zebu-mix	Experimental herds (zebu-derived; mix of Brahman, Hereford, Shorthorn, Africander)	Australia	Burrow	Livest. Prod. Sci.	1998	Burrow_1998	Burrow_1998_Zebu-mix	The effects of inbreeding on productive and adaptive traits and temperament of tropical beef cattle	Average daily gain in preweaning period	Growth	Weight/growth	Direct	kg/day	up	2557		0.774	NA	-0.0034	0.0009	-0.439276	NA	-0.0034	-0.439276	NA	<0.001	NA	full pedigree back to 1950s	Fped	3.5	NA	0
Cattle	Zebu-mix	Experimental herds (zebu-derived; mix of Brahman, Hereford, Shorthorn, Africander)	Australia	Burrow	Livest. Prod. Sci.	1998	Burrow_1998	Burrow_1998_Zebu-mix	The effects of inbreeding on productive and adaptive traits and temperament of tropical beef cattle	Weaning weight (at ~180 days)	Weight	Weight/growth	Direct	kg	up	2557		182	NA	-0.679	0.173	-0.373077	NA	-0.679	-0.373077	NA	<0.001	NA	full pedigree back to 1950s	Fped	3.5	NA	0
Cattle	Zebu-mix	Experimental herds (zebu-derived; mix of Brahman, Hereford, Shorthorn, Africander)	Australia	Burrow	Livest. Prod. Sci.	1998	Burrow_1998	Burrow_1998_Zebu-mix	The effects of inbreeding on productive and adaptive traits and temperament of tropical beef cattle	Weight at ~18 months	Weight	Weight/growth	Direct	kg	up	2557		313	NA	-1.493	0.237	-0.476997	NA	-1.493	-0.476997	NA	<0.001	NA	full pedigree back to 1950s	Fped	3.5	NA	0
Cattle	Zebu-mix	Experimental herds (zebu-derived; mix of Brahman, Hereford, Shorthorn, Africander)	Australia	Burrow	Livest. Prod. Sci.	1998	Burrow_1998	Burrow_1998_Zebu-mix	The effects of inbreeding on productive and adaptive traits and temperament of tropical beef cattle	Weight at yearling	Weight	Weight/growth	Direct	kg	up	2557		222	NA	-1.08	0.189	-0.486486	NA	-1.08	-0.486486	NA	<0.001	NA	full pedigree back to 1950s	Fped	3.5	NA	0
Pigs	Large White	Large White (experimental line)	Spain	Rodriganez et al.	Anim. Sci. J.	1998	Rodriganez_1998	Rodriganez_1998_Large White	Effect of founder allele survival and inbreeding depression on litter size in a closed line of Large White pigs	Number of live-born piglets per litter	Litter size	Reproduction/survival	Direct	n	up	2611		9.79	3.5	-0.03947	0.01017	-0.403166	-1.12771	-0.03947	-0.403166	-1.12771	NA	0.074	line from 1931 to 1992, complete pedigree of 410 boars and 916 sows	Fped	NA	NA	0
Pigs	Large White	Large White (experimental line)	Spain	Rodriganez et al.	Anim. Sci. J.	1998	Rodriganez_1998	Rodriganez_1998_Large White	Effect of founder allele survival and inbreeding depression on litter size in a closed line of Large White pigs	Number of piglets born per litter	Litter size	Reproduction/survival	Direct	n	up	2611		10.57	3.7	-0.02726	0.0107	-0.2579	-0.736757	-0.02726	-0.2579	-0.736757	NA	0.103	line from 1931 to 1992, complete pedigree of 410 boars and 916 sows	Fped	NA	NA	0
Goats	Pashmina (cashmere)	Pashmina (cashmere)	India	Deb	Indian J. Anim. Sci.	1998	Deb_1998	Deb_1998_Pashmina (cashmere)	Performance of pashmina (cashmere) goats on Kumaon Himalayas	Survivability	Adult survival	Reproduction/survival	Direct	months	up	2682		134.21	NA	-0.84	0.15	0.63	NA	-0.84	0.63	NA	<0.01	NA	NA	Fped	6.23	NA	0
Goats	Pashmina (cashmere)	Pashmina (cashmere)	India	Deb	Indian J. Anim. Sci.	1998	Deb_1998	Deb_1998_Pashmina (cashmere)	Performance of pashmina (cashmere) goats on Kumaon Himalayas	Birth weight	Birth weight	Weight/growth	Direct	kg	up	2682		2.24	NA	-0.009	0.001	0.41	NA	-0.009	0.41	NA	<0.01	NA	NA	Fped	6.23	NA	0
Goats	Pashmina (cashmere)	Pashmina (cashmere)	India	Deb	Indian J. Anim. Sci.	1998	Deb_1998	Deb_1998_Pashmina (cashmere)	Performance of pashmina (cashmere) goats on Kumaon Himalayas	Average fibre diameter/year	Fleece production	Production	Direct	μm	down	2682		13.16	NA	-0.02	0.01	0.17	NA	0.02	-0.17	NA	<0.01	0.08	NA	Fped	6.23	NA	0
Goats	Pashmina (cashmere)	Pashmina (cashmere)	India	Deb	Indian J. Anim. Sci.	1998	Deb_1998	Deb_1998_Pashmina (cashmere)	Performance of pashmina (cashmere) goats on Kumaon Himalayas	Average fibre length/year	Fleece production	Production	Direct	cm	up	2682		59.2	NA	-0.05	0.02	0.08	NA	-0.05	0.08	NA	<0.01	0.19	NA	Fped	6.23	NA	0
Goats	Pashmina (cashmere)	Pashmina (cashmere)	India	Deb	Indian J. Anim. Sci.	1998	Deb_1998	Deb_1998_Pashmina (cashmere)	Performance of pashmina (cashmere) goats on Kumaon Himalayas	Average fibre yield/year	Fleece production	Production	Direct	g	up	2682		109.69	NA	-0.57	0.08	0.52	NA	-0.57	0.52	NA	<0.01	0.36	NA	Fped	6.23	NA	0
Sheep	Merino	Merino	Spain	Analla et al.	Small Rumin. Res.	1998	Analla_1998	Analla_1998_Merino	Analyses of lamb weight and ewe litter size in various lines of Spanish Merino Sheep	Litter size	Litter size (maternal)	Reproduction/survival	Maternal	n	up	3355		1.4	NA	-0.002	0.004	-0.142857	NA	-0.002	-0.142857	NA	>0.05	NA	NA	Fped	0.83	NA	0
Sheep	Merino	Merino	Spain	Analla et al.	Small Rumin. Res.	1998	Analla_1998	Analla_1998_Merino	Analyses of lamb weight and ewe litter size in various lines of Spanish Merino Sheep	Birth weight	Birth weight	Weight/growth	Direct	kg	up	4425		NA	NA	-0.011	0.002	1.85	NA	-0.011	-1.85	NA	<0.05	NA	NA	Fped	2.496	NA	0
Sheep	Merino	Merino	Spain	Analla et al.	Small Rumin. Res.	1998	Analla_1998	Analla_1998_Merino	Analyses of lamb weight and ewe litter size in various lines of Spanish Merino Sheep	Weight at 30 days	Weight	Weight/growth	Direct	kg	up	4425		NA	NA	-0.018	0.006	1.85	NA	-0.018	-1.85	NA	<0.05	NA	NA	Fped	2.496	NA	0
Sheep	Merino	Merino	Spain	Analla et al.	Small Rumin. Res.	1998	Analla_1998	Analla_1998_Merino	Analyses of lamb weight and ewe litter size in various lines of Spanish Merino Sheep	Weight at 60 days	Weight	Weight/growth	Direct	n	up	4425		NA	NA	-0.041	0.009	1.85	NA	-0.041	-1.85	NA	<0.05	NA	NA	Fped	2.496	NA	0
Sheep	Merino	Merino	Spain	Analla et al.	Small Rumin. Res.	1998	Analla_1998	Analla_1998_Merino	Analyses of lamb weight and ewe litter size in various lines of Spanish Merino Sheep	Weight at 90 days	Weight	Weight/growth	Direct	kg	up	4425		NA	NA	-0.076	0.012	1.85	NA	-0.076	-1.85	NA	<0.05	NA	NA	Fped	2.496	NA	0
Cattle	Hereford	Hereford	USA	Pariacote et al.	J. Anim. Sci.	1998	Pariacote_1998	Pariacote_1998_Hereford	Effects of Inbreeding and Heterozygosity on Preweaning Traits in a Closed Population of Herefords Under Selection	Preweaning daily gain	Growth (maternal)	Weight/growth	Maternal	kg/day	up	7380		0.8	0.1	-0.00252	0.00039	-0.315	-2.52	-0.00252	-0.315	-2.52	NA	0.16	NA	Fped	7.5	7.6	0
Cattle	Hereford	Hereford	USA	Pariacote et al.	J. Anim. Sci.	1998	Pariacote_1998	Pariacote_1998_Hereford	Effects of Inbreeding and Heterozygosity on Preweaning Traits in a Closed Population of Herefords Under Selection	Weaning weight	Weight (maternal)	Weight/growth	Maternal	kg	up	7380		192	29.9	-0.561	0.084	-0.292188	-1.87625	-0.561	-0.292188	-1.87625	NA	0.17	NA	Fped	7.5	7.6	0
Cattle	Hereford	Hereford	USA	Pariacote et al.	J. Anim. Sci.	1998	Pariacote_1998	Pariacote_1998_Hereford	Effects of Inbreeding and Heterozygosity on Preweaning Traits in a Closed Population of Herefords Under Selection	Preweaning daily gain	Growth	Weight/growth	Direct	kg/day	up	7380		0.8	0.1	-0.00189	0.00031	-0.23625	-1.89	-0.00189	-0.23625	-1.89	NA	0.16	NA	Fped	9.8	8	0
Cattle	Hereford	Hereford	USA	Pariacote et al.	J. Anim. Sci.	1998	Pariacote_1998	Pariacote_1998_Hereford	Effects of Inbreeding and Heterozygosity on Preweaning Traits in a Closed Population of Herefords Under Selection	Weaning weight	Weight	Weight/growth	Direct	kg	up	7380		192	29.9	-0.445	0.066	-0.231771	-1.48829	-0.445	-0.231771	-1.48829	NA	0.17	NA	Fped	9.8	8	0
Cattle	Hereford	Hereford	USA	Pariacote et al.	J. Anim. Sci.	1998	Pariacote_1998	Pariacote_1998_Hereford	Effects of Inbreeding and Heterozygosity on Preweaning Traits in a Closed Population of Herefords Under Selection	Birth weight	Birth weight (maternal)	Weight/growth	Maternal	kg	up	8065		34.5	4.7	-0.047	0.013	-0.136232	-1	-0.047	-0.136232	-1	NA	0.37	NA	Fped	7.5	7.6	0
Cattle	Hereford	Hereford	USA	Pariacote et al.	J. Anim. Sci.	1998	Pariacote_1998	Pariacote_1998_Hereford	Effects of Inbreeding and Heterozygosity on Preweaning Traits in a Closed Population of Herefords Under Selection	Birth weight	Birth weight	Weight/growth	Direct	kg	up	8065		34.5	4.7	-0.058	0.011	-0.168116	-1.23404	-0.058	-0.168116	-1.23404	NA	0.37	NA	Fped	9.8	8	0
Cattle	Holstein	Holstein	USA	Smith et al.	J. Dairy Sci.	1998	Smith_1998	Smith_1998_Holstein	The Effects of Inbreeding on the Lifetime Performance of Dairy Cattle	Foot angle	Body angles	Conformation	Direct	NA	optimum or not certain	54752		23.8	7	-0.04	0.01	-0.168067	-0.571429	NA	NA	NA	NA	0.11	from USDA	Fped	1.47	2.19	0
Cattle	Holstein	Holstein	USA	Smith et al.	J. Dairy Sci.	1998	Smith_1998	Smith_1998_Holstein	The Effects of Inbreeding on the Lifetime Performance of Dairy Cattle	Rump angle	Body angles	Conformation	Direct	NA	optimum or not certain	54752		25.5	5.5	-0.01	0.01	-0.0392157	-0.181818	NA	NA	NA	NA	0.38	from USDA	Fped	1.47	2.19	0
Cattle	Holstein	Holstein	USA	Smith et al.	J. Dairy Sci.	1998	Smith_1998	Smith_1998_Holstein	The Effects of Inbreeding on the Lifetime Performance of Dairy Cattle	Body depth	Body dimensions	Conformation	Direct	score (1 to 50)	up	54752		30.9	8	-0.14	0.02	-0.453074	-1.75	-0.14	-0.453074	-1.75	NA	0.32	from USDA	Fped	1.47	2.19	0
Cattle	Holstein	Holstein	USA	Smith et al.	J. Dairy Sci.	1998	Smith_1998	Smith_1998_Holstein	The Effects of Inbreeding on the Lifetime Performance of Dairy Cattle	Stature	Body dimensions	Conformation	Direct	NA	up	54752		30.9	8.7	-0.09	0.02	-0.291262	-1.03448	-0.09	-0.291262	-1.03448	NA	0.43	from USDA	Fped	1.47	2.19	0
Cattle	Holstein	Holstein	USA	Smith et al.	J. Dairy Sci.	1998	Smith_1998	Smith_1998_Holstein	The Effects of Inbreeding on the Lifetime Performance of Dairy Cattle	Strength	Body dimensions	Conformation	Direct	NA	up	54752		29.1	7.8	-0.11	0.16	-0.378007	-1.41026	-0.11	-0.378007	-1.41026	NA	0.27	from USDA	Fped	1.47	2.19	0
Cattle	Holstein	Holstein	USA	Smith et al.	J. Dairy Sci.	1998	Smith_1998	Smith_1998_Holstein	The Effects of Inbreeding on the Lifetime Performance of Dairy Cattle	Thurl width	Body dimensions	Conformation	Direct	NA	up	54752		28	7.6	-0.1	0.01	-0.357143	-1.31579	-0.1	-0.357143	-1.31579	NA	0.23	from USDA	Fped	1.47	2.19	0
Cattle	Holstein	Holstein	USA	Smith et al.	J. Dairy Sci.	1998	Smith_1998	Smith_1998_Holstein	The Effects of Inbreeding on the Lifetime Performance of Dairy Cattle	Dairy form	Conformation dairy	Conformation	Direct	NA	up	54752		30	7.6	-0.02	0.02	-0.0666667	-0.263158	-0.02	-0.0666667	-0.263158	NA	0.24	from USDA	Fped	1.47	2.19	0
Cattle	Holstein	Holstein	USA	Smith et al.	J. Dairy Sci.	1998	Smith_1998	Smith_1998_Holstein	The Effects of Inbreeding on the Lifetime Performance of Dairy Cattle	Fore udder attachment	Conformation dairy	Conformation	Direct	score	up	54752		24	7.4	0.03	0.02	0.125	0.405405	0.03	0.125	0.405405	NA	0.23	from USDA	Fped	1.47	2.19	0
Cattle	Holstein	Holstein	USA	Smith et al.	J. Dairy Sci.	1998	Smith_1998	Smith_1998_Holstein	The Effects of Inbreeding on the Lifetime Performance of Dairy Cattle	Front teat placement	Conformation dairy	Conformation	Direct	score	optimum or not certain	54752		24.2	6.7	0.05	0.01	0.206612	0.746269	NA	NA	NA	NA	0.22	from USDA	Fped	1.47	2.19	0
Cattle	Holstein	Holstein	USA	Smith et al.	J. Dairy Sci.	1998	Smith_1998	Smith_1998_Holstein	The Effects of Inbreeding on the Lifetime Performance of Dairy Cattle	Udder cleft	Conformation dairy	Conformation	Direct	score	up	54752		27	6.1	0.03	0.01	0.111111	0.491803	0.03	0.111111	0.491803	NA	0.16	from USDA	Fped	1.47	2.19	0
Cattle	Holstein	Holstein	USA	Smith et al.	J. Dairy Sci.	1998	Smith_1998	Smith_1998_Holstein	The Effects of Inbreeding on the Lifetime Performance of Dairy Cattle	Udder depth	Conformation dairy	Conformation	Direct	NA	up	54752		23.8	5.2	0.06	0.01	0.252101	1.15385	0.06	0.252101	1.15385	NA	0.27	from USDA	Fped	1.47	2.19	0
Cattle	Holstein	Holstein	USA	Smith et al.	J. Dairy Sci.	1998	Smith_1998	Smith_1998_Holstein	The Effects of Inbreeding on the Lifetime Performance of Dairy Cattle	Udder height	Conformation dairy	Conformation	Direct	NA	up	54752		26.1	7.8	0	0.03	0	0	0	0	0	NA	0.18	from USDA	Fped	1.47	2.19	0
Cattle	Holstein	Holstein	USA	Smith et al.	J. Dairy Sci.	1998	Smith_1998	Smith_1998_Holstein	The Effects of Inbreeding on the Lifetime Performance of Dairy Cattle	Udder width	Conformation dairy	Conformation	Direct	NA	up	54752		25.9	7.9	-0.02	0.02	-0.0772201	-0.253165	-0.02	-0.0772201	-0.253165	NA	0.15	from USDA	Fped	1.47	2.19	0
Cattle	Holstein	Holstein	USA	Smith et al.	J. Dairy Sci.	1998	Smith_1998	Smith_1998_Holstein	The Effects of Inbreeding on the Lifetime Performance of Dairy Cattle	Age-adjusted final score	Conformation other	Conformation	Direct	score	up	54752		80.4	3.9	-0.03	0.01	-0.0373134	-0.769231	-0.03	-0.0373134	-0.769231	NA	0.32	from USDA	Fped	1.47	2.19	0
Cattle	Holstein	Holstein	USA	Smith et al.	J. Dairy Sci.	1998	Smith_1998	Smith_1998_Holstein	The Effects of Inbreeding on the Lifetime Performance of Dairy Cattle	Rear leg side view	Conformation other	Conformation	Direct	NA	optimum or not certain	54752		27.5	7.2	0.04	0.01	0.145455	0.555556	NA	NA	NA	NA	0.19	from USDA	Fped	1.47	2.19	0
Cattle	Holstein	Holstein	USA	Smith et al.	J. Dairy Sci.	1998	Smith_1998	Smith_1998_Holstein	The Effects of Inbreeding on the Lifetime Performance of Dairy Cattle	Calving interval lact1	Fertility interval	Reproduction/survival	Direct	days	down	56237		402	68	0.31	0.15	0.0771144	0.455882	-0.31	-0.0771144	-0.455882	NA	0.04	from USDA	Fped	1.12	2.01	0
Cattle	Holstein	Holstein	USA	Smith et al.	J. Dairy Sci.	1998	Smith_1998	Smith_1998_Holstein	The Effects of Inbreeding on the Lifetime Performance of Dairy Cattle	Mature equivalent fat yield lact 1	Fat yield	Production	Direct	kg	up	56870		321	63	-0.86	0.12	-0.267913	-1.36508	-0.86	-0.267913	-1.36508	NA	0.34	from USDA	Fped	1.09	1.93	0
Cattle	Holstein	Holstein	USA	Smith et al.	J. Dairy Sci.	1998	Smith_1998	Smith_1998_Holstein	The Effects of Inbreeding on the Lifetime Performance of Dairy Cattle	Total fat yield	Fat yield	Production	Direct	kg	up	56870		743	516	-6.01	1.24	-0.808883	-1.16473	-6.01	-0.808883	-1.16473	NA	0.13	from USDA	Fped	1.09	1.93	0
Cattle	Holstein	Holstein	USA	Smith et al.	J. Dairy Sci.	1998	Smith_1998	Smith_1998_Holstein	The Effects of Inbreeding on the Lifetime Performance of Dairy Cattle	Age at first calving	Fertility interval	Reproduction/survival	Direct	days	down	56870		841	98	0.55	0.18	0.0653983	0.561224	-0.55	-0.0653983	-0.561224	NA	0.11	from USDA	Fped	1.09	1.93	0
Cattle	Holstein	Holstein	USA	Smith et al.	J. Dairy Sci.	1998	Smith_1998	Smith_1998_Holstein	The Effects of Inbreeding on the Lifetime Performance of Dairy Cattle	Days of productive life	Longevity	Reproduction/survival	Direct	days	up	56870		909	587	-5.96	1.4	-0.655666	-1.01533	-5.96	-0.655666	-1.01533	NA	0.11	from USDA	Fped	1.09	1.93	0
Cattle	Holstein	Holstein	USA	Smith et al.	J. Dairy Sci.	1998	Smith_1998	Smith_1998_Holstein	The Effects of Inbreeding on the Lifetime Performance of Dairy Cattle	Total days in milk	Longevity	Reproduction/survival	Direct	days	up	56870		734	446	-4.84	1.06	-0.659401	-1.0852	-4.84	-0.659401	-1.0852	NA	0.12	from USDA	Fped	1.09	1.93	0
Cattle	Holstein	Holstein	USA	Smith et al.	J. Dairy Sci.	1998	Smith_1998	Smith_1998_Holstein	The Effects of Inbreeding on the Lifetime Performance of Dairy Cattle	Mature equivalent milk yield lact 1	Milk yield	Production	Direct	kg	up	56870		8794	1754	-26.65	3.46	-0.303048	-1.51938	-26.65	-0.303048	-1.51938	NA	0.33	from USDA	Fped	1.09	1.93	0
Cattle	Holstein	Holstein	USA	Smith et al.	J. Dairy Sci.	1998	Smith_1998	Smith_1998_Holstein	The Effects of Inbreeding on the Lifetime Performance of Dairy Cattle	Total milk yield	Milk yield	Production	Direct	kg	up	56870		20501	14187	-177.17	34.18	-0.864202	-1.24882	-177.17	-0.864202	-1.24882	NA	0.13	from USDA	Fped	1.09	1.93	0
Cattle	Holstein	Holstein	USA	Smith et al.	J. Dairy Sci.	1998	Smith_1998	Smith_1998_Holstein	The Effects of Inbreeding on the Lifetime Performance of Dairy Cattle	Mature equivalent protein yield lact 1	Protein yield	Production	Direct	kg	up	56870		278	53	-0.8	0.1	-0.28777	-1.50943	-0.8	-0.28777	-1.50943	NA	0.28	from USDA	Fped	1.09	1.93	0
Cattle	Holstein	Holstein	USA	Smith et al.	J. Dairy Sci.	1998	Smith_1998	Smith_1998_Holstein	The Effects of Inbreeding on the Lifetime Performance of Dairy Cattle	Total protein yield	Protein yield	Production	Direct	kg	up	56870		649	445	-5.45	1.07	-0.839753	-1.22472	-5.45	-0.839753	-1.22472	NA	0.13	from USDA	Fped	1.09	1.93	0
Cattle	Holstein	Holstein	USA	Smith et al.	J. Dairy Sci.	1998	Smith_1998	Smith_1998_Holstein	The Effects of Inbreeding on the Lifetime Performance of Dairy Cattle	SCS lact1	SCS	Health	Direct	units (log2(SCC))	down	64133		2.61	1.39	0.002	0.003	0.0766284	0.143885	-0.002	-0.0766284	-0.143885	NA	0.16	from USDA	Fped	1.47	2.17	0
Pigs	Yorkshire	Yorkshire	USA	Culbertson et al.	J. Anim. Sci.	1998	Culbertson_1998	Culbertson_1998_Yorkshire	Estimation of Dominance Variance in Purebred Yorkshire Swine	Number born alive	Litter size (maternal)	Reproduction/survival	Direct	n	up	179485		10.21	2.8	-0.023	0.0001	-0.225269	-0.821429	-0.023	-0.225269	-0.821429	<0.01	0.09	NA	Fped	NA	NA	0
Pigs	Yorkshire	Yorkshire	USA	Culbertson et al.	J. Anim. Sci.	1998	Culbertson_1998	Culbertson_1998_Yorkshire	Estimation of Dominance Variance in Purebred Yorkshire Swine	Litter weight at 21 days	Litter weight (maternal)	Production	Direct	kg	up	179485		56	14.7	-0.052	0.0001	-0.0928571	-0.353741	-0.052	-0.0928571	-0.353741	<0.01	0.08	NA	Fped	NA	NA	0
Pigs	Yorkshire	Yorkshire	USA	Culbertson et al.	J. Anim. Sci.	1998	Culbertson_1998	Culbertson_1998_Yorkshire	Estimation of Dominance Variance in Purebred Yorkshire Swine	Days to 104.5 kg	Growth	Weight/growth	Direct	days	down	239354		165.2	16.8	0.21	0.0001	0.127119	1.25	-0.21	-0.127119	-1.25	<0.01	0.33	NA	Fped	NA	NA	0
Pigs	Yorkshire	Yorkshire	USA	Culbertson et al.	J. Anim. Sci.	1998	Culbertson_1998	Culbertson_1998_Yorkshire	Estimation of Dominance Variance in Purebred Yorkshire Swine	Backfat at 104.5 kg	Production other	Production	Direct	mm	optimum or not certain	239354		17.3	4.8	0	0.0001	0	0	NA	NA	NA	>0.05	0.44	NA	Fped	NA	NA	0
Cattle	Limousin	Limousin	USA	Gengler et al.	J. Anim. Sci.	1998	Gengler_1998	Gengler_1998_Limousin	Estimation of the Dominance Variance for Postweaning Gain in the U.S. Limousin Population	Postweaning gain (between 205 and 365 days)	Growth	Weight/growth	Direct	kg	up	NA		129.6	50.8	-0.24	0.001	-0.185185	-0.472441	-0.24	-0.185185	-0.472441	NA	0.21	pedigree of 507430 animals	Fped	NA	NA	0
Sheep	Merino	Merino (experimental line 2)	Spain	Analla et al.	J. Anim. Breed. Genet.	1999	Analla_1999	Analla_1999_Merino	Study of the variability of the response to inbreeding for meat production in Merino sheep	Litter size	Litter size (maternal)	Reproduction/survival	Maternal	n	up	294	68	1.49	NA	-0.002	0.004	-0.134228	NA	-0.002	-0.134228	NA	NA	NA	NA	Fped	1.6	NA	1
Sheep	Merino	Merino (experimental line 4)	Spain	Analla et al.	J. Anim. Breed. Genet.	1999	Analla_1999	Analla_1999_Merino	Study of the variability of the response to inbreeding for meat production in Merino sheep	Litter size	Litter size (maternal)	Reproduction/survival	Maternal	n	up	259	87	1.43	NA	-0.004	0.007	-0.27972	NA	-0.004	-0.27972	NA	NA	NA	NA	Fped	2.3	NA	1
Sheep	Merino	Merino (experimental line 3)	Spain	Analla et al.	J. Anim. Breed. Genet.	1999	Analla_1999	Analla_1999_Merino	Study of the variability of the response to inbreeding for meat production in Merino sheep	Litter size	Litter size (maternal)	Reproduction/survival	Maternal	n	up	525	165	1.32	NA	-0.003	0.004	-0.227273	NA	-0.003	-0.227273	NA	NA	NA	NA	Fped	1.2	NA	1
Sheep	Merino	Merino (experimental line 5)	Spain	Analla et al.	J. Anim. Breed. Genet.	1999	Analla_1999	Analla_1999_Merino	Study of the variability of the response to inbreeding for meat production in Merino sheep	Litter size	Litter size (maternal)	Reproduction/survival	Maternal	n	up	557	179	1.36	NA	-0.003	0.004	-0.220588	NA	-0.003	-0.220588	NA	NA	NA	NA	Fped	0.9	NA	1
Sheep	Merino	Merino (experimental line 1)	Spain	Analla et al.	J. Anim. Breed. Genet.	1999	Analla_1999	Analla_1999_Merino	Study of the variability of the response to inbreeding for meat production in Merino sheep	Litter size	Litter size (maternal)	Reproduction/survival	Maternal	n	up	679	212	1.36	NA	-0.005	0.003	-0.367647	NA	-0.005	-0.367647	NA	NA	NA	NA	Fped	0.8	NA	1
Sheep	Merino	Merino (experimental line 6)	Spain	Analla et al.	J. Anim. Breed. Genet.	1999	Analla_1999	Analla_1999_Merino	Study of the variability of the response to inbreeding for meat production in Merino sheep	Litter size	Litter size (maternal)	Reproduction/survival	Maternal	n	up	1091	253	1.4	NA	-0.001	0.002	-0.0714286	NA	-0.001	-0.0714286	NA	NA	NA	NA	Fped	0.7	NA	1
Sheep	Merino	Merino (experimental line 2)	Spain	Analla et al.	J. Anim. Breed. Genet.	1999	Analla_1999	Analla_1999_Merino	Study of the variability of the response to inbreeding for meat production in Merino sheep	Birth weight	Birth weight	Weight/growth	Direct	kg	up	315		3.8	NA	-0.011	0.002	-0.289474	NA	-0.011	-0.289474	NA	NA	NA	NA	Fped	4.6	NA	1
Sheep	Merino	Merino (experimental line 2)	Spain	Analla et al.	J. Anim. Breed. Genet.	1999	Analla_1999	Analla_1999_Merino	Study of the variability of the response to inbreeding for meat production in Merino sheep	Weight at 30 days	Weight	Weight/growth	Direct	kg	up	315		9.8	NA	-0.033	0.007	-0.336735	NA	-0.033	-0.336735	NA	NA	NA	NA	Fped	4.6	NA	1
Sheep	Merino	Merino (experimental line 2)	Spain	Analla et al.	J. Anim. Breed. Genet.	1999	Analla_1999	Analla_1999_Merino	Study of the variability of the response to inbreeding for meat production in Merino sheep	Weight at 60 days	Weight	Weight/growth	Direct	kg	up	315		17.8	NA	-0.063	0.011	-0.353933	NA	-0.063	-0.353933	NA	NA	NA	NA	Fped	4.6	NA	1
Sheep	Merino	Merino (experimental line 2)	Spain	Analla et al.	J. Anim. Breed. Genet.	1999	Analla_1999	Analla_1999_Merino	Study of the variability of the response to inbreeding for meat production in Merino sheep	Weight at 90 days	Weight	Weight/growth	Direct	kg	up	315		26.4	NA	-0.12	0.014	-0.454545	NA	-0.12	-0.454545	NA	NA	NA	NA	Fped	4.6	NA	1
Sheep	Merino	Merino (experimental line 4)	Spain	Analla et al.	J. Anim. Breed. Genet.	1999	Analla_1999	Analla_1999_Merino	Study of the variability of the response to inbreeding for meat production in Merino sheep	Birth weight	Birth weight	Weight/growth	Direct	kg	up	356		3.7	NA	-0.023	0.003	-0.621622	NA	-0.023	-0.621622	NA	NA	NA	NA	Fped	5.3	NA	1
Sheep	Merino	Merino (experimental line 4)	Spain	Analla et al.	J. Anim. Breed. Genet.	1999	Analla_1999	Analla_1999_Merino	Study of the variability of the response to inbreeding for meat production in Merino sheep	Weight at 30 days	Weight	Weight/growth	Direct	kg	up	356		10.4	NA	-0.025	0.005	-0.240385	NA	-0.025	-0.240385	NA	NA	NA	NA	Fped	5.3	NA	1
Sheep	Merino	Merino (experimental line 4)	Spain	Analla et al.	J. Anim. Breed. Genet.	1999	Analla_1999	Analla_1999_Merino	Study of the variability of the response to inbreeding for meat production in Merino sheep	Weight at 60 days	Weight	Weight/growth	Direct	kg	up	356		18.4	NA	-0.052	0.011	-0.282609	NA	-0.052	-0.282609	NA	NA	NA	NA	Fped	5.3	NA	1
Sheep	Merino	Merino (experimental line 4)	Spain	Analla et al.	J. Anim. Breed. Genet.	1999	Analla_1999	Analla_1999_Merino	Study of the variability of the response to inbreeding for meat production in Merino sheep	Weight at 90 days	Weight	Weight/growth	Direct	kg	up	356		27.4	NA	-0.093	0.013	-0.339416	NA	-0.093	-0.339416	NA	NA	NA	NA	Fped	5.3	NA	1
Sheep	Merino	Merino (experimental line 3)	Spain	Analla et al.	J. Anim. Breed. Genet.	1999	Analla_1999	Analla_1999_Merino	Study of the variability of the response to inbreeding for meat production in Merino sheep	Birth weight	Birth weight	Weight/growth	Direct	kg	up	676		3.7	NA	-0.021	0.001	-0.567568	NA	-0.021	-0.567568	NA	NA	NA	NA	Fped	3.6	NA	1
Sheep	Merino	Merino (experimental line 3)	Spain	Analla et al.	J. Anim. Breed. Genet.	1999	Analla_1999	Analla_1999_Merino	Study of the variability of the response to inbreeding for meat production in Merino sheep	Weight at 30 days	Weight	Weight/growth	Direct	kg	up	676		10.5	NA	-0.023	0.003	-0.219048	NA	-0.023	-0.219048	NA	NA	NA	NA	Fped	3.6	NA	1
Sheep	Merino	Merino (experimental line 3)	Spain	Analla et al.	J. Anim. Breed. Genet.	1999	Analla_1999	Analla_1999_Merino	Study of the variability of the response to inbreeding for meat production in Merino sheep	Weight at 60 days	Weight	Weight/growth	Direct	kg	up	676		18.1	NA	-0.048	0.004	-0.265193	NA	-0.048	-0.265193	NA	NA	NA	NA	Fped	3.6	NA	1
Sheep	Merino	Merino (experimental line 3)	Spain	Analla et al.	J. Anim. Breed. Genet.	1999	Analla_1999	Analla_1999_Merino	Study of the variability of the response to inbreeding for meat production in Merino sheep	Weight at 90 days	Weight	Weight/growth	Direct	kg	up	676		26.3	NA	-0.082	0.006	-0.311787	NA	-0.082	-0.311787	NA	NA	NA	NA	Fped	3.6	NA	1
Sheep	Merino	Merino (experimental line 5)	Spain	Analla et al.	J. Anim. Breed. Genet.	1999	Analla_1999	Analla_1999_Merino	Study of the variability of the response to inbreeding for meat production in Merino sheep	Birth weight	Birth weight	Weight/growth	Direct	kg	up	729		3.7	NA	-0.008	0.002	-0.216216	NA	-0.008	-0.216216	NA	NA	NA	NA	Fped	2.6	NA	1
Sheep	Merino	Merino (experimental line 5)	Spain	Analla et al.	J. Anim. Breed. Genet.	1999	Analla_1999	Analla_1999_Merino	Study of the variability of the response to inbreeding for meat production in Merino sheep	Weight at 30 days	Weight	Weight/growth	Direct	kg	up	729		10.3	NA	-0.012	0.005	-0.116505	NA	-0.012	-0.116505	NA	NA	NA	NA	Fped	2.6	NA	1
Sheep	Merino	Merino (experimental line 5)	Spain	Analla et al.	J. Anim. Breed. Genet.	1999	Analla_1999	Analla_1999_Merino	Study of the variability of the response to inbreeding for meat production in Merino sheep	Weight at 60 days	Weight	Weight/growth	Direct	kg	up	729		18.8	NA	-0.026	0.007	-0.138298	NA	-0.026	-0.138298	NA	NA	NA	NA	Fped	2.6	NA	1
Sheep	Merino	Merino (experimental line 5)	Spain	Analla et al.	J. Anim. Breed. Genet.	1999	Analla_1999	Analla_1999_Merino	Study of the variability of the response to inbreeding for meat production in Merino sheep	Weight at 90 days	Weight	Weight/growth	Direct	kg	up	729		28.1	NA	-0.038	0.011	-0.135231	NA	-0.038	-0.135231	NA	NA	NA	NA	Fped	2.6	NA	1
Sheep	Merino	Merino (experimental line 1)	Spain	Analla et al.	J. Anim. Breed. Genet.	1999	Analla_1999	Analla_1999_Merino	Study of the variability of the response to inbreeding for meat production in Merino sheep	Birth weight	Birth weight	Weight/growth	Direct	kg	up	911		3.9	NA	-0.005	0.001	-0.128205	NA	-0.005	-0.128205	NA	NA	NA	NA	Fped	1.5	NA	1
Sheep	Merino	Merino (experimental line 1)	Spain	Analla et al.	J. Anim. Breed. Genet.	1999	Analla_1999	Analla_1999_Merino	Study of the variability of the response to inbreeding for meat production in Merino sheep	Weight at 30 days	Weight	Weight/growth	Direct	kg	up	911		10.2	NA	-0.02	0.004	-0.196078	NA	-0.02	-0.196078	NA	NA	NA	NA	Fped	1.5	NA	1
Sheep	Merino	Merino (experimental line 1)	Spain	Analla et al.	J. Anim. Breed. Genet.	1999	Analla_1999	Analla_1999_Merino	Study of the variability of the response to inbreeding for meat production in Merino sheep	Weight at 60 days	Weight	Weight/growth	Direct	kg	up	911		19.1	NA	-0.05	0.009	-0.26178	NA	-0.05	-0.26178	NA	NA	NA	NA	Fped	1.5	NA	1
Sheep	Merino	Merino (experimental line 1)	Spain	Analla et al.	J. Anim. Breed. Genet.	1999	Analla_1999	Analla_1999_Merino	Study of the variability of the response to inbreeding for meat production in Merino sheep	Weight at 90 days	Weight	Weight/growth	Direct	kg	up	911		27.5	NA	-0.078	0.011	-0.283636	NA	-0.078	-0.283636	NA	NA	NA	NA	Fped	1.5	NA	1
Sheep	Merino	Merino (experimental line 6)	Spain	Analla et al.	J. Anim. Breed. Genet.	1999	Analla_1999	Analla_1999_Merino	Study of the variability of the response to inbreeding for meat production in Merino sheep	Birth weight	Birth weight	Weight/growth	Direct	kg	up	1438		3.9	NA	-0.001	0.001	-0.025641	NA	-0.001	-0.025641	NA	NA	NA	NA	Fped	1.4	NA	1
Sheep	Merino	Merino (experimental line 6)	Spain	Analla et al.	J. Anim. Breed. Genet.	1999	Analla_1999	Analla_1999_Merino	Study of the variability of the response to inbreeding for meat production in Merino sheep	Weight at 30 days	Weight	Weight/growth	Direct	kg	up	1438		10.6	NA	-0.003	0.003	-0.0283019	NA	-0.003	-0.0283019	NA	NA	NA	NA	Fped	1.4	NA	1
Sheep	Merino	Merino (experimental line 6)	Spain	Analla et al.	J. Anim. Breed. Genet.	1999	Analla_1999	Analla_1999_Merino	Study of the variability of the response to inbreeding for meat production in Merino sheep	Weight at 60 days	Weight	Weight/growth	Direct	kg	up	1438		19.3	NA	-0.009	0.007	-0.0466321	NA	-0.009	-0.0466321	NA	NA	NA	NA	Fped	1.4	NA	1
Sheep	Merino	Merino (experimental line 6)	Spain	Analla et al.	J. Anim. Breed. Genet.	1999	Analla_1999	Analla_1999_Merino	Study of the variability of the response to inbreeding for meat production in Merino sheep	Weight at 90 days	Weight	Weight/growth	Direct	kg	up	1438		28.1	NA	-0.017	0.009	-0.0604982	NA	-0.017	-0.0604982	NA	NA	NA	NA	Fped	1.4	NA	1
Chickens	Rhönelander brown sire line	Rhönelander brown sire line	Germany	Savas et al.	Arch. Geflügelk.	1999	Savas_1999	Savas_1999_Rhönelander brown sire line	Effect of inbreeding on production traits and their genetic parameters in laying hens	Number of eggs in week 20-24	Egg number	Production	Direct	n	up	2578		15.4	6	-0.088	0.051	-0.571429	-1.46667	-0.088	-0.571429	-1.46667	>0.05	0.31	>10 generations known	Fped	4.8	NA	1
Chickens	Rhönelander brown sire line	Rhönelander, brown sire line	Germany	Savas et al.	Arch. Geflügelk.	1999	Savas_1999	Savas_1999_Rhönelander brown sire line	Effect of inbreeding on production traits and their genetic parameters in laying hens	Number of eggs in week 20-60	Egg number	Production	Direct	n	up	2578		239.1	16.4	-0.365	0.156	-0.152656	-2.22561	-0.365	-0.152656	-2.22561	<0.01	0.26	>10 generations known	Fped	4.8	NA	1
Chickens	Rhönelander brown sire line	Rhönelander, brown sire line	Germany	Savas et al.	Arch. Geflügelk.	1999	Savas_1999	Savas_1999_Rhönelander brown sire line	Effect of inbreeding on production traits and their genetic parameters in laying hens	Number of eggs in week 24-32	Egg number	Production	Direct	n	up	2578		53.1	3.3	-0.059	0.03	-0.111111	-1.78788	-0.059	-0.111111	-1.78788	<0.01	0.16	>10 generations known	Fped	4.8	NA	1
Chickens	Rhönelander brown sire line	Rhönelander, brown sire line	Germany	Savas et al.	Arch. Geflügelk.	1999	Savas_1999	Savas_1999_Rhönelander brown sire line	Effect of inbreeding on production traits and their genetic parameters in laying hens	Number of eggs in week 32-44	Egg number	Production	Direct	n	up	2578		79	5	-0.017	0.043	-0.021519	-0.34	-0.017	-0.021519	-0.34	>0.05	0.28	>10 generations known	Fped	4.8	NA	1
Chickens	Rhönelander brown sire line	Rhönelander, brown sire line	Germany	Savas et al.	Arch. Geflügelk.	1999	Savas_1999	Savas_1999_Rhönelander brown sire line	Effect of inbreeding on production traits and their genetic parameters in laying hens	Number of eggs in week 44-60	Egg number	Production	Direct	n	up	2578		91.6	11.6	-0.199	0.108	-0.217249	-1.71552	-0.199	-0.217249	-1.71552	<0.05	0.37	>10 generations known	Fped	4.8	NA	1
Chickens	Rhönelander brown sire line	Rhönelander, brown sire line	Germany	Savas et al.	Arch. Geflügelk.	1999	Savas_1999	Savas_1999_Rhönelander brown sire line	Effect of inbreeding on production traits and their genetic parameters in laying hens	Egg mass per day	Egg weight	Production	Direct	g/day	up	2578		51.2	4.1	-0.363	1.16	-0.708984	-8.85366	-0.363	-0.708984	-8.85366	<0.01	0.22	>10 generations known	Fped	4.8	NA	1
Chickens	Rhönelander brown sire line	Rhönelander, brown sire line	Germany	Savas et al.	Arch. Geflügelk.	1999	Savas_1999	Savas_1999_Rhönelander brown sire line	Effect of inbreeding on production traits and their genetic parameters in laying hens	Egg weight (average multiple measurements)	Egg weight	Production	Direct	g/egg	up	2578		59.6	3.4	-0.047	0.035	-0.0788591	-1.38235	-0.047	-0.0788591	-1.38235	>0.05	0.38	>10 generations known	Fped	4.8	NA	1
Chickens	Rhönelander brown sire line	Rhönelander, brown sire line	Germany	Savas et al.	Arch. Geflügelk.	1999	Savas_1999	Savas_1999_Rhönelander brown sire line	Effect of inbreeding on production traits and their genetic parameters in laying hens	Feed consumption (measured in 3 weeks test period)	Feed consumption or efficiency	Other traits	Direct	g	optimum or not certain	2578		112.6	10.8	-0.054	0.104	-0.0479574	-0.5	NA	NA	NA	>0.05	0.18	>10 generations known	Fped	4.8	NA	1
Chickens	Rhönelander brown sire line	Rhönelander, brown sire line	Germany	Savas et al.	Arch. Geflügelk.	1999	Savas_1999	Savas_1999_Rhönelander brown sire line	Effect of inbreeding on production traits and their genetic parameters in laying hens	Feed conversion ratio	Feed efficiency	Other traits	Direct	g egg mass / kg feed	up	2578		455	50	-0.97	0.43	-0.213187	-1.94	-0.97	-0.213187	-1.94	<0.01	0.26	>10 generations known	Fped	4.8	NA	1
Chickens	Rhönelander brown sire line	Rhönelander, brown sire line	Germany	Savas et al.	Arch. Geflügelk.	1999	Savas_1999	Savas_1999_Rhönelander brown sire line	Effect of inbreeding on production traits and their genetic parameters in laying hens	Body weight at 30days	Weight	Weight/growth	Direct	g	up	2578		2030	171	-1.877	1.86	-0.0924631	-1.09766	-1.877	-0.0924631	-1.09766	>0.05	0.57	>10 generations known	Fped	4.8	NA	1
Chickens	White Rock dam line	White Rock, brown dam line	Germany	Savas et al.	Arch. Geflügelk.	1999	Savas_1999	Savas_1999_White Rock dam line	Effect of inbreeding on production traits and their genetic parameters in laying hens	Number of eggs in week 20-24	Egg number	Production	Direct	n	up	5539		18.2	5.3	-0.107	0.004	-0.587912	-2.01887	-0.107	-0.587912	-2.01887	<0.01	0.36	>10 generations known	Fped	3.9	NA	1
Chickens	White Rock dam line	White Rock, brown dam line	Germany	Savas et al.	Arch. Geflügelk.	1999	Savas_1999	Savas_1999_White Rock dam line	Effect of inbreeding on production traits and their genetic parameters in laying hens	Number of eggs in week 20-60	Egg number	Production	Direct	n	up	5539		247.3	13.6	-0.088	0.108	-0.0355843	-0.647059	-0.088	-0.0355843	-0.647059	>0.05	0.22	>10 generations known	Fped	3.9	NA	1
Chickens	White Rock dam line	White Rock, brown dam line	Germany	Savas et al.	Arch. Geflügelk.	1999	Savas_1999	Savas_1999_White Rock dam line	Effect of inbreeding on production traits and their genetic parameters in laying hens	Number of eggs in week 24-32	Egg number	Production	Direct	n	up	5539		53.6	3	-0.039	0.024	-0.0727612	-1.3	-0.039	-0.0727612	-1.3	>0.05	0.11	>10 generations known	Fped	3.9	NA	1
Chickens	White Rock dam line	White Rock, brown dam line	Germany	Savas et al.	Arch. Geflügelk.	1999	Savas_1999	Savas_1999_White Rock dam line	Effect of inbreeding on production traits and their genetic parameters in laying hens	Number of eggs in week 32-44	Egg number	Production	Direct	n	up	5539		80.2	3.8	-0.015	0.031	-0.0187032	-0.394737	-0.015	-0.0187032	-0.394737	>0.05	0.23	>10 generations known	Fped	3.9	NA	1
Chickens	White Rock dam line	White Rock, brown dam line	Germany	Savas et al.	Arch. Geflügelk.	1999	Savas_1999	Savas_1999_White Rock dam line	Effect of inbreeding on production traits and their genetic parameters in laying hens	Number of eggs in week 44-60	Egg number	Production	Direct	n	up	5539		95.3	9.3	0.074	0.072	0.0776495	0.795699	0.074	0.0776495	0.795699	>0.05	0.18	>10 generations known	Fped	3.9	NA	1
Chickens	White Rock dam line	White Rock, brown dam line	Germany	Savas et al.	Arch. Geflügelk.	1999	Savas_1999	Savas_1999_White Rock dam line	Effect of inbreeding on production traits and their genetic parameters in laying hens	Egg mass per day	Egg weight	Production	Direct	g/day	up	5539		51.2	3.7	0.39	9.13	0.761719	10.5405	0.39	0.761719	10.5405	>0.05	0.37	>10 generations known	Fped	3.9	NA	1
Chickens	White Rock dam line	White Rock, brown dam line	Germany	Savas et al.	Arch. Geflügelk.	1999	Savas_1999	Savas_1999_White Rock dam line	Effect of inbreeding on production traits and their genetic parameters in laying hens	Egg weight (average multiple measurements)	Egg weight	Production	Direct	g/egg	up	5539		57.7	3.3	0.028	0.032	0.0485269	0.848485	0.028	0.0485269	0.848485	>0.05	0.6	>10 generations known	Fped	3.9	NA	1
Chickens	White Rock dam line	White Rock, brown dam line	Germany	Savas et al.	Arch. Geflügelk.	1999	Savas_1999	Savas_1999_White Rock dam line	Effect of inbreeding on production traits and their genetic parameters in laying hens	Feed consumption (measured in 3 weeks test period)	Feed consumption or efficiency	Other traits	Direct	g	optimum or not certain	5539		105.8	10.4	-0.046	0.09	-0.0434783	-0.442308	NA	NA	NA	>0.05	0.19	>10 generations known	Fped	3.9	NA	1
Chickens	White Rock dam line	White Rock, brown dam line	Germany	Savas et al.	Arch. Geflügelk.	1999	Savas_1999	Savas_1999_White Rock dam line	Effect of inbreeding on production traits and their genetic parameters in laying hens	Feed conversion ratio	Feed efficiency	Other traits	Direct	g egg mass / kg feed	up	5539		485	49	0.17	0.39	0.0350515	0.346939	0.17	0.0350515	0.346939	>0.05	0.31	>10 generations known	Fped	3.9	NA	1
Chickens	White Rock dam line	White Rock, brown dam line	Germany	Savas et al.	Arch. Geflügelk.	1999	Savas_1999	Savas_1999_White Rock dam line	Effect of inbreeding on production traits and their genetic parameters in laying hens	Body weight at 30days	Weight	Weight/growth	Direct	g	up	5539		1917	162	0.481	1.57	0.0250913	0.296914	0.481	0.0250913	0.296914	>0.05	0.62	>10 generations known	Fped	3.9	NA	1
Chickens	White leghorn	White leghorn (experimental line 1: selected for egg number)	Germany	Sewalem et al.	Br. Poult. Sci.	1999	Sewalem_1999	Sewalem_1999_White leghorn	Inbreeding and inbreeding depression on reproductio and production traits of White Leghorn lines selected for egg production traits	Number of eggs from first egg to week 42	Egg number	Production	Direct	n	up	NA		108.4	NA	-0.19	0.07	-0.175277	NA	-0.19	-0.175277	NA	<0.05	NA	pedigree of 7-10 generations	Fped	NA	NA	0
Chickens	White leghorn	White leghorn (experimental line 1: selected for egg number)	Scandinavia	Sewalem et al.	Br. Poult. Sci.	1999	Sewalem_1999	Sewalem_1999_White leghorn	Inbreeding and inbreeding depression on reproductio and production traits of White Leghorn lines selected for egg production traits	Number of eggs in week 42-63	Egg number	Production	Direct	n	up	NA		105.49	NA	-0.29	0.08	-0.274908	NA	-0.29	-0.274908	NA	<0.05	NA	pedigree of 7-10 generations	Fped	NA	NA	0
Chickens	White leghorn	White leghorn (experimental line 1: selected for egg number)	Germany	Sewalem et al.	Br. Poult. Sci.	1999	Sewalem_1999	Sewalem_1999_White leghorn	Inbreeding and inbreeding depression on reproductio and production traits of White Leghorn lines selected for egg production traits	Egg weight from first egg to week 42	Egg weight	Production	Direct	g	up	NA		49.03	NA	-0.03	0.01	-0.061187	NA	-0.03	-0.061187	NA	<0.05	NA	pedigree of 7-10 generations	Fped	NA	NA	0
Chickens	White leghorn	White leghorn (experimental line 1: selected for egg number)	Germany	Sewalem et al.	Br. Poult. Sci.	1999	Sewalem_1999	Sewalem_1999_White leghorn	Inbreeding and inbreeding depression on reproductio and production traits of White Leghorn lines selected for egg production traits	Egg weight in weeks 42-63	Egg weight	Production	Direct	g	up	NA		55.49	NA	-0.04	0.01	-0.0720851	NA	-0.04	-0.0720851	NA	<0.05	NA	pedigree of 7-10 generations	Fped	NA	NA	0
Chickens	White leghorn	White leghorn (experimental line 1: selected for egg number)	Scandinavia	Sewalem et al.	Br. Poult. Sci.	1999	Sewalem_1999	Sewalem_1999_White leghorn	Inbreeding and inbreeding depression on reproductio and production traits of White Leghorn lines selected for egg production traits	Percent fertile eggs	Fertility success	Reproduction/survival	Direct	%	up	NA		82.71	NA	0.11	0.15	0.132995	NA	0.11	0.132995	NA	>0.05	NA	pedigree of 7-10 generations	Fped	NA	NA	0
Chickens	White leghorn	White leghorn (experimental line 1: selected for egg number)	Scandinavia	Sewalem et al.	Br. Poult. Sci.	1999	Sewalem_1999	Sewalem_1999_White leghorn	Inbreeding and inbreeding depression on reproductio and production traits of White Leghorn lines selected for egg production traits	Percent hatched of fertile eggs	Fertility success	Reproduction/survival	Direct	%	up	NA		89.78	NA	0.05	0.11	0.0556917	NA	0.05	0.0556917	NA	>0.05	NA	pedigree of 7-10 generations	Fped	NA	NA	0
Chickens	White leghorn	White leghorn (experimental line 1: selected for egg number)	Scandinavia	Sewalem et al.	Br. Poult. Sci.	1999	Sewalem_1999	Sewalem_1999_White leghorn	Inbreeding and inbreeding depression on reproductio and production traits of White Leghorn lines selected for egg production traits	Percent hatched of total eggs	Fertility success	Reproduction/survival	Direct	%	up	NA		74.45	NA	0.11	0.18	0.14775	NA	0.11	0.14775	NA	>0.05	NA	pedigree of 7-10 generations	Fped	NA	NA	0
Chickens	White leghorn	White leghorn (experimental line 1: selected for egg number)	Germany	Sewalem et al.	Br. Poult. Sci.	1999	Sewalem_1999	Sewalem_1999_White leghorn	Inbreeding and inbreeding depression on reproductio and production traits of White Leghorn lines selected for egg production traits	Age at first egg	Production other	Production	Direct	days	down	NA		161.75	NA	0.14	0.05	0.0865533	NA	-0.14	-0.0865533	NA	<0.05	NA	pedigree of 7-10 generations	Fped	NA	NA	0
Chickens	White leghorn	White leghorn (experimental line 1: selected for egg number)	Scandinavia	Sewalem et al.	Br. Poult. Sci.	1999	Sewalem_1999	Sewalem_1999_White leghorn	Inbreeding and inbreeding depression on reproductio and production traits of White Leghorn lines selected for egg production traits	Percent hatched of fertile eggs	Fertility success (offspring)	Reproduction/survival	Offspring	%	up	NA		89.78	NA	-0.13	0.08	-0.144798	NA	-0.13	-0.144798	NA	>0.05	NA	pedigree of 7-10 generations	Fped	NA	NA	0
Chickens	White leghorn	White leghorn (experimental line 1: selected for egg number)	Scandinavia	Sewalem et al.	Br. Poult. Sci.	1999	Sewalem_1999	Sewalem_1999_White leghorn	Inbreeding and inbreeding depression on reproductio and production traits of White Leghorn lines selected for egg production traits	Percent hatched of total eggs	Fertility success (offspring)	Reproduction/survival	Offspring	%	up	NA		74.45	NA	-0.14	0.13	-0.188046	NA	-0.14	-0.188046	NA	>0.05	NA	pedigree of 7-10 generations	Fped	NA	NA	0
Chickens	White leghorn	White leghorn (experimental line 1: selected for egg number)	Scandinavia	Sewalem et al.	Br. Poult. Sci.	1999	Sewalem_1999	Sewalem_1999_White leghorn	Inbreeding and inbreeding depression on reproductio and production traits of White Leghorn lines selected for egg production traits	Percent fertile eggs	Fertility success (sire)	Reproduction/survival	Paternal	%	up	NA		82.71	NA	0.03	0.15	0.0362713	NA	0.03	0.0362713	NA	>0.05	NA	pedigree of 7-10 generations	Fped	NA	NA	0
Chickens	White leghorn	White leghorn (experimental line 1: selected for egg number)	Scandinavia	Sewalem et al.	Br. Poult. Sci.	1999	Sewalem_1999	Sewalem_1999_White leghorn	Inbreeding and inbreeding depression on reproductio and production traits of White Leghorn lines selected for egg production traits	Percent hatched of fertile eggs	Fertility success (sire)	Reproduction/survival	Paternal	%	up	NA		89.78	NA	0.15	0.12	0.167075	NA	0.15	0.167075	NA	>0.05	NA	pedigree of 7-10 generations	Fped	NA	NA	0
Chickens	White leghorn	White leghorn (experimental line 1: selected for egg number)	Scandinavia	Sewalem et al.	Br. Poult. Sci.	1999	Sewalem_1999	Sewalem_1999_White leghorn	Inbreeding and inbreeding depression on reproductio and production traits of White Leghorn lines selected for egg production traits	Percent hatched of total eggs	Fertility success (sire)	Reproduction/survival	Paternal	%	up	NA		74.45	NA	-0.15	0.08	-0.201478	NA	-0.15	-0.201478	NA	>0.05	NA	pedigree of 7-10 generations	Fped	NA	NA	0
Chickens	White leghorn	White leghorn (experimental line 2: selected for egg weight)	Germany	Sewalem et al.	Br. Poult. Sci.	1999	Sewalem_1999	Sewalem_1999_White leghorn	Inbreeding and inbreeding depression on reproductio and production traits of White Leghorn lines selected for egg production traits	Number of eggs from first egg to week 42	Egg number	Production	Direct	n	up	NA		85.94	NA	-0.33	0.09	-0.383989	NA	-0.33	-0.383989	NA	<0.01	NA	pedigree of 7-10 generations	Fped	NA	NA	0
Chickens	White leghorn	White leghorn (experimental line 2: selected for egg weight)	Scandinavia	Sewalem et al.	Br. Poult. Sci.	1999	Sewalem_1999	Sewalem_1999_White leghorn	Inbreeding and inbreeding depression on reproductio and production traits of White Leghorn lines selected for egg production traits	Number of eggs in week 42-63	Egg number	Production	Direct	n	up	NA		89.97	NA	-0.15	0.06	-0.166722	NA	-0.15	-0.166722	NA	<0.05	NA	pedigree of 7-10 generations	Fped	NA	NA	0
Chickens	White leghorn	White leghorn (experimental line 2: selected for egg weight)	Germany	Sewalem et al.	Br. Poult. Sci.	1999	Sewalem_1999	Sewalem_1999_White leghorn	Inbreeding and inbreeding depression on reproductio and production traits of White Leghorn lines selected for egg production traits	Egg weight from first egg to week 42	Egg weight	Production	Direct	g	up	NA		58.41	NA	-0.03	0.02	-0.0513611	NA	-0.03	-0.0513611	NA	>0.05	NA	pedigree of 7-10 generations	Fped	NA	NA	0
Chickens	White leghorn	White leghorn (experimental line 2: selected for egg weight)	Germany	Sewalem et al.	Br. Poult. Sci.	1999	Sewalem_1999	Sewalem_1999_White leghorn	Inbreeding and inbreeding depression on reproductio and production traits of White Leghorn lines selected for egg production traits	Egg weight in weeks 42-63	Egg weight	Production	Direct	g	up	NA		64.12	NA	-0.06	0.03	-0.0935745	NA	-0.06	-0.0935745	NA	>0.05	NA	pedigree of 7-10 generations	Fped	NA	NA	0
Chickens	White leghorn	White leghorn (experimental line 2: selected for egg weight)	Scandinavia	Sewalem et al.	Br. Poult. Sci.	1999	Sewalem_1999	Sewalem_1999_White leghorn	Inbreeding and inbreeding depression on reproductio and production traits of White Leghorn lines selected for egg production traits	Percent fertile eggs	Fertility success	Reproduction/survival	Direct	%	up	NA		79.56	NA	-0.08	0.03	-0.100553	NA	-0.08	-0.100553	NA	<0.05	NA	pedigree of 7-10 generations	Fped	NA	NA	0
Chickens	White leghorn	White leghorn (experimental line 2: selected for egg weight)	Scandinavia	Sewalem et al.	Br. Poult. Sci.	1999	Sewalem_1999	Sewalem_1999_White leghorn	Inbreeding and inbreeding depression on reproductio and production traits of White Leghorn lines selected for egg production traits	Percent hatched of fertile eggs	Fertility success	Reproduction/survival	Direct	%	up	NA		81.44	NA	-0.24	0.11	-0.294695	NA	-0.24	-0.294695	NA	<0.05	NA	pedigree of 7-10 generations	Fped	NA	NA	0
Chickens	White leghorn	White leghorn (experimental line 2: selected for egg weight)	Scandinavia	Sewalem et al.	Br. Poult. Sci.	1999	Sewalem_1999	Sewalem_1999_White leghorn	Inbreeding and inbreeding depression on reproductio and production traits of White Leghorn lines selected for egg production traits	Percent hatched of total eggs	Fertility success	Reproduction/survival	Direct	%	up	NA		64.96	NA	-0.19	0.09	-0.292488	NA	-0.19	-0.292488	NA	<0.05	NA	pedigree of 7-10 generations	Fped	NA	NA	0
Chickens	White leghorn	White leghorn (experimental line 2: selected for egg weight)	Germany	Sewalem et al.	Br. Poult. Sci.	1999	Sewalem_1999	Sewalem_1999_White leghorn	Inbreeding and inbreeding depression on reproductio and production traits of White Leghorn lines selected for egg production traits	Age at first egg	Production other	Production	Direct	days	down	NA		175.91	NA	0.19	0.06	0.10801	NA	-0.19	-0.10801	NA	<0.05	NA	pedigree of 7-10 generations	Fped	NA	NA	0
Chickens	White leghorn	White leghorn (experimental line 2: selected for egg weight)	Scandinavia	Sewalem et al.	Br. Poult. Sci.	1999	Sewalem_1999	Sewalem_1999_White leghorn	Inbreeding and inbreeding depression on reproductio and production traits of White Leghorn lines selected for egg production traits	Percent hatched of fertile eggs	Fertility success (offspring)	Reproduction/survival	Offspring	%	up	NA		81.44	NA	-0.34	0.15	-0.417485	NA	-0.34	-0.417485	NA	<0.05	NA	pedigree of 7-10 generations	Fped	NA	NA	0
Chickens	White leghorn	White leghorn (experimental line 2: selected for egg weight)	Scandinavia	Sewalem et al.	Br. Poult. Sci.	1999	Sewalem_1999	Sewalem_1999_White leghorn	Inbreeding and inbreeding depression on reproductio and production traits of White Leghorn lines selected for egg production traits	Percent hatched of total eggs	Fertility success (offspring)	Reproduction/survival	Offspring	%	up	NA		64.96	NA	-0.18	0.08	-0.277094	NA	-0.18	-0.277094	NA	<0.05	NA	pedigree of 7-10 generations	Fped	NA	NA	0
Chickens	White leghorn	White leghorn (experimental line 2: selected for egg weight)	Scandinavia	Sewalem et al.	Br. Poult. Sci.	1999	Sewalem_1999	Sewalem_1999_White leghorn	Inbreeding and inbreeding depression on reproductio and production traits of White Leghorn lines selected for egg production traits	Percent fertile eggs	Fertility success (sire)	Reproduction/survival	Paternal	%	up	NA		79.56	NA	-0.07	0.03	-0.0879839	NA	-0.07	-0.0879839	NA	<0.05	NA	pedigree of 7-10 generations	Fped	NA	NA	0
Chickens	White leghorn	White leghorn (experimental line 2: selected for egg weight)	Scandinavia	Sewalem et al.	Br. Poult. Sci.	1999	Sewalem_1999	Sewalem_1999_White leghorn	Inbreeding and inbreeding depression on reproductio and production traits of White Leghorn lines selected for egg production traits	Percent hatched of fertile eggs	Fertility success (sire)	Reproduction/survival	Paternal	%	up	NA		81.44	NA	-0.06	0.13	-0.0736739	NA	-0.06	-0.0736739	NA	>0.05	NA	pedigree of 7-10 generations	Fped	NA	NA	0
Chickens	White leghorn	White leghorn (experimental line 2: selected for egg weight)	Scandinavia	Sewalem et al.	Br. Poult. Sci.	1999	Sewalem_1999	Sewalem_1999_White leghorn	Inbreeding and inbreeding depression on reproductio and production traits of White Leghorn lines selected for egg production traits	Percent hatched of total eggs	Fertility success (sire)	Reproduction/survival	Paternal	%	up	NA		64.96	NA	-0.15	0.08	-0.230911	NA	-0.15	-0.230911	NA	>0.05	NA	pedigree of 7-10 generations	Fped	NA	NA	0
Chickens	White leghorn	White leghorn (experimental line 3: selected for egg mass)	Germany	Sewalem et al.	Br. Poult. Sci.	1999	Sewalem_1999	Sewalem_1999_White leghorn	Inbreeding and inbreeding depression on reproductio and production traits of White Leghorn lines selected for egg production traits	Number of eggs from first egg to week 42	Egg number	Production	Direct	n	up	NA		96.98	NA	-0.03	0.05	-0.0309342	NA	-0.03	-0.0309342	NA	>0.05	NA	pedigree of 7-10 generations	Fped	NA	NA	0
Chickens	White leghorn	White leghorn (experimental line 3: selected for egg mass)	Scandinavia	Sewalem et al.	Br. Poult. Sci.	1999	Sewalem_1999	Sewalem_1999_White leghorn	Inbreeding and inbreeding depression on reproductio and production traits of White Leghorn lines selected for egg production traits	Number of eggs in week 42-63	Egg number	Production	Direct	n	up	NA		91.49	NA	-0.17	0.07	-0.185813	NA	-0.17	-0.185813	NA	<0.05	NA	pedigree of 7-10 generations	Fped	NA	NA	0
Chickens	White leghorn	White leghorn (experimental line 3: selected for egg mass)	Germany	Sewalem et al.	Br. Poult. Sci.	1999	Sewalem_1999	Sewalem_1999_White leghorn	Inbreeding and inbreeding depression on reproductio and production traits of White Leghorn lines selected for egg production traits	Egg weight from first egg to week 42	Egg weight	Production	Direct	g	up	NA		53.93	NA	0.01	0.01	0.0185426	NA	0.01	0.0185426	NA	>0.05	NA	pedigree of 7-10 generations	Fped	NA	NA	0
Chickens	White leghorn	White leghorn (experimental line 3: selected for egg mass)	Germany	Sewalem et al.	Br. Poult. Sci.	1999	Sewalem_1999	Sewalem_1999_White leghorn	Inbreeding and inbreeding depression on reproductio and production traits of White Leghorn lines selected for egg production traits	Egg weight in weeks 42-63	Egg weight	Production	Direct	g	up	NA		60.07	NA	0	0.01	0	NA	0	0	NA	>0.05	NA	pedigree of 7-10 generations	Fped	NA	NA	0
Chickens	White leghorn	White leghorn (experimental line 3: selected for egg mass)	Scandinavia	Sewalem et al.	Br. Poult. Sci.	1999	Sewalem_1999	Sewalem_1999_White leghorn	Inbreeding and inbreeding depression on reproductio and production traits of White Leghorn lines selected for egg production traits	Percent fertile eggs	Fertility success	Reproduction/survival	Direct	%	up	NA		86.93	NA	0.12	0.07	0.138042	NA	0.12	0.138042	NA	>0.05	NA	pedigree of 7-10 generations	Fped	NA	NA	0
Chickens	White leghorn	White leghorn (experimental line 3: selected for egg mass)	Scandinavia	Sewalem et al.	Br. Poult. Sci.	1999	Sewalem_1999	Sewalem_1999_White leghorn	Inbreeding and inbreeding depression on reproductio and production traits of White Leghorn lines selected for egg production traits	Percent hatched of fertile eggs	Fertility success	Reproduction/survival	Direct	%	up	NA		86.09	NA	-0.18	0.08	-0.209084	NA	-0.18	-0.209084	NA	<0.05	NA	pedigree of 7-10 generations	Fped	NA	NA	0
Chickens	White leghorn	White leghorn (experimental line 3: selected for egg mass)	Scandinavia	Sewalem et al.	Br. Poult. Sci.	1999	Sewalem_1999	Sewalem_1999_White leghorn	Inbreeding and inbreeding depression on reproductio and production traits of White Leghorn lines selected for egg production traits	Percent hatched of total eggs	Fertility success	Reproduction/survival	Direct	%	up	NA		75.16	NA	-0.16	0.1	-0.212879	NA	-0.16	-0.212879	NA	>0.05	NA	pedigree of 7-10 generations	Fped	NA	NA	0
Chickens	White leghorn	White leghorn (experimental line 3: selected for egg mass)	Germany	Sewalem et al.	Br. Poult. Sci.	1999	Sewalem_1999	Sewalem_1999_White leghorn	Inbreeding and inbreeding depression on reproductio and production traits of White Leghorn lines selected for egg production traits	Age at first egg	Production other	Production	Direct	days	down	NA		169.62	NA	0.14	0.04	0.0825374	NA	-0.14	-0.0825374	NA	<0.05	NA	pedigree of 7-10 generations	Fped	NA	NA	0
Chickens	White leghorn	White leghorn (experimental line 3: selected for egg mass)	Scandinavia	Sewalem et al.	Br. Poult. Sci.	1999	Sewalem_1999	Sewalem_1999_White leghorn	Inbreeding and inbreeding depression on reproductio and production traits of White Leghorn lines selected for egg production traits	Percent hatched of fertile eggs	Fertility success (offspring)	Reproduction/survival	Offspring	%	up	NA		86.09	NA	0.04	0.07	0.046463	NA	0.04	0.046463	NA	>0.05	NA	pedigree of 7-10 generations	Fped	NA	NA	0
Chickens	White leghorn	White leghorn (experimental line 3: selected for egg mass)	Scandinavia	Sewalem et al.	Br. Poult. Sci.	1999	Sewalem_1999	Sewalem_1999_White leghorn	Inbreeding and inbreeding depression on reproductio and production traits of White Leghorn lines selected for egg production traits	Percent hatched of total eggs	Fertility success (offspring)	Reproduction/survival	Offspring	%	up	NA		75.16	NA	0.04	0.09	0.0532198	NA	0.04	0.0532198	NA	>0.05	NA	pedigree of 7-10 generations	Fped	NA	NA	0
Chickens	White leghorn	White leghorn (experimental line 3: selected for egg mass)	Scandinavia	Sewalem et al.	Br. Poult. Sci.	1999	Sewalem_1999	Sewalem_1999_White leghorn	Inbreeding and inbreeding depression on reproductio and production traits of White Leghorn lines selected for egg production traits	Percent fertile eggs	Fertility success (sire)	Reproduction/survival	Paternal	%	up	NA		86.93	NA	0.11	0.12	0.126539	NA	0.11	0.126539	NA	>0.05	NA	pedigree of 7-10 generations	Fped	NA	NA	0
Chickens	White leghorn	White leghorn (experimental line 3: selected for egg mass)	Scandinavia	Sewalem et al.	Br. Poult. Sci.	1999	Sewalem_1999	Sewalem_1999_White leghorn	Inbreeding and inbreeding depression on reproductio and production traits of White Leghorn lines selected for egg production traits	Percent hatched of fertile eggs	Fertility success (sire)	Reproduction/survival	Paternal	%	up	NA		86.09	NA	0.06	0.08	0.0696945	NA	0.06	0.0696945	NA	>0.05	NA	pedigree of 7-10 generations	Fped	NA	NA	0
Chickens	White leghorn	White leghorn (experimental line 3: selected for egg mass)	Scandinavia	Sewalem et al.	Br. Poult. Sci.	1999	Sewalem_1999	Sewalem_1999_White leghorn	Inbreeding and inbreeding depression on reproductio and production traits of White Leghorn lines selected for egg production traits	Percent hatched of total eggs	Fertility success (sire)	Reproduction/survival	Paternal	%	up	NA		75.16	NA	0.13	0.15	0.172964	NA	0.13	0.172964	NA	>0.05	NA	pedigree of 7-10 generations	Fped	NA	NA	0
Rabbits	Botucatu	Botucatu	Brazil	Moura et al.	World Rabbit Sci.	2000	Moura_2000	Moura_2000_Botucatu	Dam and litter inbreeding and environmental effects on litter performance in Botucatu rabbits	Number born alive	Litter size (maternal)	Reproduction/survival	Maternal	n	up	1065	296	7.458	2.474	-0.0805	0.0166	-1.07938	-3.25384	-0.0805	-1.07938	-3.25384	<0.05	NA	NA	Fped	7.17	4.97	0
Rabbits	Botucatu	Botucatu	Brazil	Moura et al.	World Rabbit Sci.	2000	Moura_2000	Moura_2000_Botucatu	Dam and litter inbreeding and environmental effects on litter performance in Botucatu rabbits	Number weaned	Litter size at later stage (maternal)	Reproduction/survival	Maternal	n	up	1065	296	5.869	2.202	-0.0589	0.0147	-1.00358	-2.67484	-0.0589	-1.00358	-2.67484	<0.05	NA	NA	Fped	7.17	4.97	0
Rabbits	Botucatu	Botucatu	Brazil	Moura et al.	World Rabbit Sci.	2000	Moura_2000	Moura_2000_Botucatu	Dam and litter inbreeding and environmental effects on litter performance in Botucatu rabbits	Total litter weaning weight	Litter weight at weaning (maternal)	Production	Maternal	kg	up	1065	296	3576	1186	-21.12	7.83	-0.590604	-1.78078	-21.12	-0.590604	-1.78078	<0.05	NA	NA	Fped	7.17	4.97	0
Rabbits	Botucatu	Botucatu	Brazil	Moura et al.	World Rabbit Sci.	2000	Moura_2000	Moura_2000_Botucatu	Dam and litter inbreeding and environmental effects on litter performance in Botucatu rabbits	Litter preweaning mortality	Offspring survival (maternal)	Reproduction/survival	Maternal	0/1	down	1065	296	0.1954	0.2042	-0.00079	0.00141	-0.404299	-0.386876	0.00079	0.404299	0.386876	>0.05	NA	NA	Fped	7.17	4.97	0
Rabbits	Botucatu	Botucatu	Brazil	Moura et al.	World Rabbit Sci.	2000	Moura_2000	Moura_2000_Botucatu	Dam and litter inbreeding and environmental effects on litter performance in Botucatu rabbits	Average weaning weight	Weight (maternal)	Weight/growth	Maternal	kg	up	1065	296	626.6	109.5	2.91	0.738	0.464411	2.65753	2.91	0.464411	2.65753	<0.05	NA	NA	Fped	7.17	4.97	0
Rabbits	Botucatu	Botucatu	Brazil	Moura et al.	World Rabbit Sci.	2000	Moura_2000	Moura_2000_Botucatu	Dam and litter inbreeding and environmental effects on litter performance in Botucatu rabbits	Litter preweaning mortality	Offspring survival	Reproduction/survival	Direct	0/1	down	1065	296	0.1954	0.2042	0.00031	0.00113	0.158649	0.151812	-0.00031	-0.158649	-0.151812	>0.05	NA	NA	Fped	9.79	5.75	0
Rabbits	Californian	Californian	Egypt	Farghaly	Indian J. Anim. Sci.	2000	Farghaly_2000	Farghaly_2000_Californian	Influence of inbreeding level on economic traits of imported rabbit populations in Egypt	Average individual weight at birth	Birth weight (maternal)	Weight/growth	Maternal	g	up	549	NA	54.95	NA	0.201	0.02	0.365787	NA	0.201	0.365787	NA	<0.05	NA	NA	Fped	NA	NA	0
Rabbits	New Zealand White	New Zealand White	Egypt	Farghaly	Indian J. Anim. Sci.	2000	Farghaly_2000	Farghaly_2000_New Zealand White	Influence of inbreeding level on economic traits of imported rabbit populations in Egypt	Average individual weight at birth	Birth weight (maternal)	Weight/growth	Maternal	g	up	1601	NA	57.05	NA	0.195	0.013	0.341805	NA	0.195	0.341805	NA	<0.05	NA	NA	Fped	NA	NA	0
Rabbits	Bauscat	Bauscat	Egypt	Farghaly	Indian J. Anim. Sci.	2000	Farghaly_2000	Farghaly_2000_Bauscat	Influence of inbreeding level on economic traits of imported rabbit populations in Egypt	Average individual weight at birth	Birth weight (maternal)	Weight/growth	Maternal	g	up	2543	NA	57.87	NA	0.176	0.012	0.30413	NA	0.176	0.30413	NA	<0.05	NA	NA	Fped	NA	NA	0
Rabbits	Californian	Californian	Egypt	Farghaly	Indian J. Anim. Sci.	2000	Farghaly_2000	Farghaly_2000_Californian	Influence of inbreeding level on economic traits of imported rabbit populations in Egypt	Sex ratio (males/females)	Sex ratio (maternal)	Other traits	Maternal	%	optimum or not certain	374		47.36	NA	-0.019	0.039	-0.0401182	NA	NA	NA	NA	>0.05	NA	NA	Fped	NA	NA	0
Rabbits	Californian	Californian	Egypt	Farghaly	Indian J. Anim. Sci.	2000	Farghaly_2000	Farghaly_2000_Californian	Influence of inbreeding level on economic traits of imported rabbit populations in Egypt	Average daily gain from birth to weaning	Growth (maternal)	Weight/growth	Maternal	g/d	up	421		17.48	NA	0.078	0.023	0.446224	NA	0.078	0.446224	NA	<0.05	NA	NA	Fped	NA	NA	0
Rabbits	Californian	Californian	Egypt	Farghaly	Indian J. Anim. Sci.	2000	Farghaly_2000	Farghaly_2000_Californian	Influence of inbreeding level on economic traits of imported rabbit populations in Egypt	Litter size at weaning	Litter size at later stage (maternal)	Reproduction/survival	Maternal	n	up	421		5.97	NA	-0.032	0.004	-0.536013	NA	-0.032	-0.536013	NA	<0.05	NA	NA	Fped	NA	NA	0
Rabbits	Californian	Californian	Egypt	Farghaly	Indian J. Anim. Sci.	2000	Farghaly_2000	Farghaly_2000_Californian	Influence of inbreeding level on economic traits of imported rabbit populations in Egypt	Litter weight at weaning	Litter weight at weaning (maternal)	Production	Maternal	g	up	421		3306.89	NA	-10.86	1.86	-0.328405	NA	-10.86	-0.328405	NA	<0.05	NA	NA	Fped	NA	NA	0
Rabbits	Californian	Californian	Egypt	Farghaly	Indian J. Anim. Sci.	2000	Farghaly_2000	Farghaly_2000_Californian	Influence of inbreeding level on economic traits of imported rabbit populations in Egypt	Average individual weight at weaning	Weight (maternal)	Weight/growth	Maternal	g	up	421		579.24	NA	2.51	0.677	0.433326	NA	2.51	0.433326	NA	<0.05	NA	NA	Fped	NA	NA	0
Rabbits	Californian	Californian	Egypt	Farghaly	Indian J. Anim. Sci.	2000	Farghaly_2000	Farghaly_2000_Californian	Influence of inbreeding level on economic traits of imported rabbit populations in Egypt	Litter weight at birth	Litter weight (maternal)	Production	Maternal	g	up	549		371.34	NA	-2.34	0.16	-0.63015	NA	-2.34	-0.63015	NA	<0.05	NA	NA	Fped	NA	NA	0
Rabbits	Californian	Californian	Egypt	Farghaly	Indian J. Anim. Sci.	2000	Farghaly_2000	Farghaly_2000_Californian	Influence of inbreeding level on economic traits of imported rabbit populations in Egypt	Litter size	Litter size (maternal)	Reproduction/survival	Maternal	n	up	592		6.93	NA	-0.065	0.002	-0.937951	NA	-0.065	-0.937951	NA	<0.05	NA	NA	Fped	NA	NA	0
Rabbits	Californian	Californian	Egypt	Farghaly	Indian J. Anim. Sci.	2000	Farghaly_2000	Farghaly_2000_Californian	Influence of inbreeding level on economic traits of imported rabbit populations in Egypt	Gestation length	Gestation length	Reproduction/survival	Direct	days	down	596		32.14	NA	0.005	0.002	0.0155569	NA	-0.005	-0.0155569	NA	<0.05	NA	NA	Fped	NA	NA	0
Rabbits	Californian	Californian	Egypt	Farghaly	Indian J. Anim. Sci.	2000	Farghaly_2000	Farghaly_2000_Californian	Influence of inbreeding level on economic traits of imported rabbit populations in Egypt	Mortality at birth	Offspring survival (maternal)	Reproduction/survival	Maternal	%	down	596		7	NA	0.037	0.023	0.528571	NA	-0.037	-0.528571	NA	>0.05	NA	NA	Fped	NA	NA	0
Rabbits	Californian	Californian	Egypt	Farghaly	Indian J. Anim. Sci.	2000	Farghaly_2000	Farghaly_2000_Californian	Influence of inbreeding level on economic traits of imported rabbit populations in Egypt	Mortality till weaning	Offspring survival (maternal)	Reproduction/survival	Maternal	%	down	596		20.27	NA	0.257	0.035	1.26788	NA	-0.257	-1.26788	NA	<0.05	NA	NA	Fped	NA	NA	0
Rabbits	Botucatu	Botucatu	Brazil	Moura et al.	World Rabbit Sci.	2000	Moura_2000	Moura_2000_Botucatu	Dam and litter inbreeding and environmental effects on litter performance in Botucatu rabbits	Number born alive	Litter size	Reproduction/survival	Direct	n	up	1065		7.458	2.474	-0.0189	0.0133	-0.253419	-0.763945	-0.0189	-0.253419	-0.763945	>0.05	NA	NA	Fped	9.79	5.75	0
Rabbits	Botucatu	Botucatu	Brazil	Moura et al.	World Rabbit Sci.	2000	Moura_2000	Moura_2000_Botucatu	Dam and litter inbreeding and environmental effects on litter performance in Botucatu rabbits	Number weaned	Litter size at later stage	Reproduction/survival	Direct	n	up	1065		5.869	2.202	-0.0197	0.0118	-0.335662	-0.894641	-0.0197	-0.335662	-0.894641	>0.05	NA	NA	Fped	9.79	5.75	0
Rabbits	Botucatu	Botucatu	Brazil	Moura et al.	World Rabbit Sci.	2000	Moura_2000	Moura_2000_Botucatu	Dam and litter inbreeding and environmental effects on litter performance in Botucatu rabbits	Total litter weaning weight	Litter weight at weaning	Production	Direct	kg	up	1065		3576	1186	-12	6.3	-0.33557	-1.0118	-12	-0.33557	-1.0118	>0.05	NA	NA	Fped	9.79	5.75	0
Rabbits	Botucatu	Botucatu	Brazil	Moura et al.	World Rabbit Sci.	2000	Moura_2000	Moura_2000_Botucatu	Dam and litter inbreeding and environmental effects on litter performance in Botucatu rabbits	Average weaning weight	Weight	Weight/growth	Direct	kg	up	1065		626.6	109.5	0.018	0.01	0.00287265	0.0164384	0.018	0.00287265	0.0164384	>0.05	NA	NA	Fped	9.79	5.75	0
Rabbits	New Zealand White	New Zealand White	Egypt	Farghaly	Indian J. Anim. Sci.	2000	Farghaly_2000	Farghaly_2000_New Zealand White	Influence of inbreeding level on economic traits of imported rabbit populations in Egypt	Sex ratio (males/females)	Sex ratio (maternal)	Other traits	Maternal	%	optimum or not certain	1138		50.74	NA	-0.012	0.021	-0.02365	NA	NA	NA	NA	>0.05	NA	NA	Fped	NA	NA	0
Rabbits	New Zealand White	New Zealand White	Egypt	Farghaly	Indian J. Anim. Sci.	2000	Farghaly_2000	Farghaly_2000_New Zealand White	Influence of inbreeding level on economic traits of imported rabbit populations in Egypt	Average daily gain from birth to weaning	Growth (maternal)	Weight/growth	Maternal	g/d	up	1253		18.21	NA	0.042	0.007	0.230643	NA	0.042	0.230643	NA	<0.05	NA	NA	Fped	NA	NA	0
Rabbits	New Zealand White	New Zealand White	Egypt	Farghaly	Indian J. Anim. Sci.	2000	Farghaly_2000	Farghaly_2000_New Zealand White	Influence of inbreeding level on economic traits of imported rabbit populations in Egypt	Litter weight at weaning	Litter weight at weaning (maternal)	Production	Maternal	g	up	1257		3416.2	NA	-11.97	1.09	-0.350389	NA	-11.97	-0.350389	NA	<0.05	NA	NA	Fped	NA	NA	0
Rabbits	New Zealand White	New Zealand White	Egypt	Farghaly	Indian J. Anim. Sci.	2000	Farghaly_2000	Farghaly_2000_New Zealand White	Influence of inbreeding level on economic traits of imported rabbit populations in Egypt	Average individual weight at weaning	Weight (maternal)	Weight/growth	Maternal	g	up	1257		604.04	NA	1.46	0.219	0.241706	NA	1.46	0.241706	NA	<0.05	NA	NA	Fped	NA	NA	0
Rabbits	New Zealand White	New Zealand White	Egypt	Farghaly	Indian J. Anim. Sci.	2000	Farghaly_2000	Farghaly_2000_New Zealand White	Influence of inbreeding level on economic traits of imported rabbit populations in Egypt	Litter size at weaning	Litter size at later stage (maternal)	Reproduction/survival	Maternal	n	up	1261		5.93	NA	-0.31	0.002	-5.22766	NA	-0.31	-5.22766	NA	<0.05	NA	NA	Fped	NA	NA	0
Rabbits	New Zealand White	New Zealand White	Egypt	Farghaly	Indian J. Anim. Sci.	2000	Farghaly_2000	Farghaly_2000_New Zealand White	Influence of inbreeding level on economic traits of imported rabbit populations in Egypt	Litter weight at birth	Litter weight (maternal)	Production	Maternal	g	up	1601		390.48	NA	-2.3	0.093	-0.589019	NA	-2.3	-0.589019	NA	<0.05	NA	NA	Fped	NA	NA	0
Rabbits	New Zealand White	New Zealand White	Egypt	Farghaly	Indian J. Anim. Sci.	2000	Farghaly_2000	Farghaly_2000_New Zealand White	Influence of inbreeding level on economic traits of imported rabbit populations in Egypt	Litter size	Litter size (maternal)	Reproduction/survival	Maternal	n	up	1727		7	NA	-0.06	0.001	-0.857143	NA	-0.06	-0.857143	NA	<0.05	NA	NA	Fped	NA	NA	0
Rabbits	New Zealand White	New Zealand White	Egypt	Farghaly	Indian J. Anim. Sci.	2000	Farghaly_2000	Farghaly_2000_New Zealand White	Influence of inbreeding level on economic traits of imported rabbit populations in Egypt	Gestation length	Gestation length	Reproduction/survival	Direct	days	down	1739		32.03	NA	0.006	0.001	0.0187324	NA	-0.006	-0.0187324	NA	<0.05	NA	NA	Fped	NA	NA	0
Rabbits	New Zealand White	New Zealand White	Egypt	Farghaly	Indian J. Anim. Sci.	2000	Farghaly_2000	Farghaly_2000_New Zealand White	Influence of inbreeding level on economic traits of imported rabbit populations in Egypt	Mortality at birth	Offspring survival (maternal)	Reproduction/survival	Maternal	%	down	1739		5.86	NA	0.01	0.012	0.170648	NA	-0.01	-0.170648	NA	<0.05	NA	NA	Fped	NA	NA	0
Rabbits	New Zealand White	New Zealand White	Egypt	Farghaly	Indian J. Anim. Sci.	2000	Farghaly_2000	Farghaly_2000_New Zealand White	Influence of inbreeding level on economic traits of imported rabbit populations in Egypt	Mortality till weaning	Offspring survival (maternal)	Reproduction/survival	Maternal	%	down	1739		17.78	NA	0.26	0.023	1.46232	NA	-0.26	-1.46232	NA	>0.05	NA	NA	Fped	NA	NA	0
Rabbits	Bauscat	Bauscat	Egypt	Farghaly	Indian J. Anim. Sci.	2000	Farghaly_2000	Farghaly_2000_Bauscat	Influence of inbreeding level on economic traits of imported rabbit populations in Egypt	Sex ratio (males/females)	Sex ratio (maternal)	Other traits	Maternal	%	optimum or not certain	1827		49.4	NA	0.006	0.016	0.0121457	NA	NA	NA	NA	>0.05	NA	NA	Fped	NA	NA	0
Rabbits	Bauscat	Bauscat	Egypt	Farghaly	Indian J. Anim. Sci.	2000	Farghaly_2000	Farghaly_2000_Bauscat	Influence of inbreeding level on economic traits of imported rabbit populations in Egypt	Average daily gain from birth to weaning	Growth (maternal)	Weight/growth	Maternal	g/d	up	1973		18.17	NA	0.047	0.004	0.258668	NA	0.047	0.258668	NA	<0.05	NA	NA	Fped	NA	NA	0
Rabbits	Bauscat	Bauscat	Egypt	Farghaly	Indian J. Anim. Sci.	2000	Farghaly_2000	Farghaly_2000_Bauscat	Influence of inbreeding level on economic traits of imported rabbit populations in Egypt	Litter weight at weaning	Litter weight at weaning (maternal)	Production	Maternal	g	up	1979		3444.4	NA	-13.28	0.084	-0.385553	NA	-13.28	-0.385553	NA	<0.05	NA	NA	Fped	NA	NA	0
Rabbits	Bauscat	Bauscat	Egypt	Farghaly	Indian J. Anim. Sci.	2000	Farghaly_2000	Farghaly_2000_Bauscat	Influence of inbreeding level on economic traits of imported rabbit populations in Egypt	Average individual weight at weaning	Weight (maternal)	Weight/growth	Maternal	g	up	1979		602.94	NA	1.536	0.116	0.254752	NA	1.536	0.254752	NA	<0.05	NA	NA	Fped	NA	NA	0
Rabbits	Bauscat	Bauscat	Egypt	Farghaly	Indian J. Anim. Sci.	2000	Farghaly_2000	Farghaly_2000_Bauscat	Influence of inbreeding level on economic traits of imported rabbit populations in Egypt	Litter size at weaning	Litter size at later stage (maternal)	Reproduction/survival	Maternal	n	up	1982		5.89	NA	-0.033	0.004	-0.560272	NA	-0.033	-0.560272	NA	<0.05	NA	NA	Fped	NA	NA	0
Rabbits	Bauscat	Bauscat	Egypt	Farghaly	Indian J. Anim. Sci.	2000	Farghaly_2000	Farghaly_2000_Bauscat	Influence of inbreeding level on economic traits of imported rabbit populations in Egypt	Litter weight at birth	Litter weight (maternal)	Production	Maternal	g	up	2543		398.15	NA	-2.67	0.073	-0.670602	NA	-2.67	-0.670602	NA	<0.05	NA	NA	Fped	NA	NA	0
Rabbits	Bauscat	Bauscat	Egypt	Farghaly	Indian J. Anim. Sci.	2000	Farghaly_2000	Farghaly_2000_Bauscat	Influence of inbreeding level on economic traits of imported rabbit populations in Egypt	Litter size	Litter size (maternal)	Reproduction/survival	Maternal	n	up	2725		7.05	NA	-0.064	0.002	-0.907801	NA	-0.064	-0.907801	NA	<0.05	NA	NA	Fped	NA	NA	0
Rabbits	Bauscat	Bauscat	Egypt	Farghaly	Indian J. Anim. Sci.	2000	Farghaly_2000	Farghaly_2000_Bauscat	Influence of inbreeding level on economic traits of imported rabbit populations in Egypt	Gestation length	Gestation length	Reproduction/survival	Direct	days	down	2740		32.09	NA	0.006	0.001	0.0186974	NA	-0.006	-0.0186974	NA	<0.05	NA	NA	Fped	NA	NA	0
Rabbits	Bauscat	Bauscat	Egypt	Farghaly	Indian J. Anim. Sci.	2000	Farghaly_2000	Farghaly_2000_Bauscat	Influence of inbreeding level on economic traits of imported rabbit populations in Egypt	Mortality at birth	Offspring survival (maternal)	Reproduction/survival	Maternal	%	down	2740		6.53	NA	0.029	0.01	0.444104	NA	-0.029	-0.444104	NA	<0.05	NA	NA	Fped	NA	NA	0
Rabbits	Bauscat	Bauscat	Egypt	Farghaly	Indian J. Anim. Sci.	2000	Farghaly_2000	Farghaly_2000_Bauscat	Influence of inbreeding level on economic traits of imported rabbit populations in Egypt	Mortality till weaning	Offspring survival (maternal)	Reproduction/survival	Maternal	%	down	2740		17.42	NA	0.258	0.021	1.48106	NA	-0.258	-1.48106	NA	<0.05	NA	NA	Fped	NA	NA	0
Cattle	Brown Swiss	Brown Swiss	Brazil	Falcao et al.	Rev. bras. zootec.	2001	Falcao_2001	Falcao_2001_Brown Swiss	Effects of Inbreeding on Reproductive and Growth Traits, and Breeding Values in a Closed Brown Swiss Herd	Birth weight	Birth weight (maternal)	Weight/growth	Maternal	kg	up	996	NA	36	0.58	0.05	0.02	0.138889	8.62069	0.05	0.138889	8.62069	>0.05	NA	NA	Fped	NA	NA	1
Cattle	Charolais	Charolais	USA	Duangjinda et al.	J. Anim. Sci.	2001	Duangjinda_2001	Duangjinda_2001_Charolais	Estimation of additive and nonadditive genetic variances in Hereford, Gelbvieh, and Charolais by Method ℜ	Weaning weight	Weight (maternal)	Weight/growth	Maternal	kg	up	252456	NA	268.4	NA	-0.02	0.02	-0.00745156	NA	-0.02	-0.00745156	NA	NA	0.34	NA	Fped	0.16	NA	0
Cattle	Hereford	Hereford	Canada	Duangjinda et al.	J. Anim. Sci.	2001	Duangjinda_2001	Duangjinda_2001_Hereford	Estimation of additive and nonadditive genetic variances in Hereford, Gelbvieh, and Charolais by Method ℜ	Weaning weight	Weight (maternal)	Weight/growth	Maternal	kg	up	255790	NA	246.7	NA	-0.01	0.05	-0.00405351	NA	-0.01	-0.00405351	NA	NA	0.23	NA	Fped	0.102	NA	0
Cattle	Gelbvieh	Gelbvieh	USA	Duangjinda et al.	J. Anim. Sci.	2001	Duangjinda_2001	Duangjinda_2001_Gelbvieh	Estimation of additive and nonadditive genetic variances in Hereford, Gelbvieh, and Charolais by Method ℜ	Weaning weight	Weight (maternal)	Weight/growth	Maternal	kg	up	381389	NA	271.6	NA	-0.02	0.02	-0.00736377	NA	-0.02	-0.00736377	NA	NA	0.27	NA	Fped	0.134	NA	0
Cattle	Brown Swiss	Brown Swiss	Brazil	Falcao et al.	Rev. bras. zootec.	2001	Falcao_2001	Falcao_2001_Brown Swiss	Effects of Inbreeding on Reproductive and Growth Traits, and Breeding Values in a Closed Brown Swiss Herd	Calving interval	Fertility interval	Reproduction/survival	Direct	days	down	320		473.5	111.67	1.35	0.53	0.285111	1.20892	-1.35	-0.285111	-1.20892	<0.05	NA	NA	Fped	NA	NA	1
Cattle	Brown Swiss	Brown Swiss	Brazil	Falcao et al.	Rev. bras. zootec.	2001	Falcao_2001	Falcao_2001_Brown Swiss	Effects of Inbreeding on Reproductive and Growth Traits, and Breeding Values in a Closed Brown Swiss Herd	Weaning weight	Weight	Weight/growth	Direct	kg	up	612		122.44	3.76	-0.51	0.14	-0.416531	-13.5638	-0.51	-0.416531	-13.5638	<0.01	NA	NA	Fped	NA	NA	1
Cattle	Brown Swiss	Brown Swiss	Brazil	Falcao et al.	Rev. bras. zootec.	2001	Falcao_2001	Falcao_2001_Brown Swiss	Effects of Inbreeding on Reproductive and Growth Traits, and Breeding Values in a Closed Brown Swiss Herd	Weaning weight	Weight (maternal)	Weight/growth	Maternal	kg	up	612		122.44	3.76	0.6	1.76	0.490036	15.9574	0.6	0.490036	15.9574	>0.05	NA	NA	Fped	NA	NA	1
Cattle	Charolais	Charolais	USA	Duangjinda et al.	J. Anim. Sci.	2001	Duangjinda_2001	Duangjinda_2001_Charolais	Estimation of additive and nonadditive genetic variances in Hereford, Gelbvieh, and Charolais by Method ℜ	Weaning weight	Weight	Weight/growth	Direct	kg	up	252456		268.4	NA	-0.13	0.08	-0.0484352	NA	-0.13	-0.0484352	NA	NA	0.34	NA	Fped	0.16	NA	0
Cattle	Hereford	Hereford	Canada	Duangjinda et al.	J. Anim. Sci.	2001	Duangjinda_2001	Duangjinda_2001_Hereford	Estimation of additive and nonadditive genetic variances in Hereford, Gelbvieh, and Charolais by Method ℜ	Weaning weight	Weight	Weight/growth	Direct	kg	up	255790		246.7	NA	-0.2	0.08	-0.0810701	NA	-0.2	-0.0810701	NA	NA	0.23	NA	Fped	0.102	NA	0
Cattle	Gelbvieh	Gelbvieh	USA	Duangjinda et al.	J. Anim. Sci.	2001	Duangjinda_2001	Duangjinda_2001_Gelbvieh	Estimation of additive and nonadditive genetic variances in Hereford, Gelbvieh, and Charolais by Method ℜ	Weaning weight	Weight	Weight/growth	Direct	kg	up	381389		271.6	NA	-0.18	0.03	-0.0662739	NA	-0.18	-0.0662739	NA	NA	0.27	NA	Fped	0.134	NA	0
Cattle	Piedmontese	Piedmontese	Italy	Fioretti et al.	Livest. Prod. Sci.	2002	Fioretti_2002	Fioretti_2002_Piedmontese	Effect of including inbreeding coefficients for animal and dam on estimates of genetic parameters and prediction of breeding values for reproductive and growth traits of Piedmontese cattle	Weight at yearling males	Weight (maternal)	Weight/growth	Maternal	kg	up	18949	NA	367.5	68.1	-0.0286	NA	-0.00778231	-0.0419971	-0.0286	-0.00778231	-0.0419971	NA	0.26	pedigree of 446809 animals	Fped	1	NA	0
Cattle	Piedmontese	Piedmontese	Italy	Fioretti et al.	Livest. Prod. Sci.	2002	Fioretti_2002	Fioretti_2002_Piedmontese	Effect of including inbreeding coefficients for animal and dam on estimates of genetic parameters and prediction of breeding values for reproductive and growth traits of Piedmontese cattle	Weight at yearling females	Weight (maternal)	Weight/growth	Maternal	kg	up	36184	NA	279.2	46.5	-0.0129	NA	-0.00462034	-0.0277419	-0.0129	-0.00462034	-0.0277419	NA	0.27	pedigree of 446809 animals	Fped	1.1	NA	0
Cattle	Piedmontese	Piedmontese	Italy	Fioretti et al.	Livest. Prod. Sci.	2002	Fioretti_2002	Fioretti_2002_Piedmontese	Effect of including inbreeding coefficients for animal and dam on estimates of genetic parameters and prediction of breeding values for reproductive and growth traits of Piedmontese cattle	Weight at 120 days	Weight (maternal)	Weight/growth	Maternal	kg	up	57172	NA	137.9	27.9	-0.0059	NA	-0.00427846	-0.021147	-0.0059	-0.00427846	-0.021147	NA	0.12	pedigree of 446809 animals	Fped	1	NA	0
Pigs	Iberian - Gamito line	Iberian - Gamito line	Spain	Fernandez et al.	J. Anim. Sci.	2002	Fernandez_2002	Fernandez_2002_Iberian - Gamito line	Inbreeding effects on the parameters of the growth function in three strains of Iberian pigs	Average daily gain	Growth	Weight/growth	Direct	kg/day	up	67		NA	NA	NA	NA	-0.208	NA	NA	-0.208	NA	NA	0.332	NA	Fped	NA	NA	0
Pigs	Iberian - Gamito line	Iberian - Gamito line	Spain	Fernandez et al.	J. Anim. Sci.	2002	Fernandez_2002	Fernandez_2002_Iberian - Gamito line	Inbreeding effects on the parameters of the growth function in three strains of Iberian pigs	Weight at 120 days	Weight	Weight/growth	Direct	kg	up	67		NA	NA	NA	NA	-0.231	NA	NA	-0.231	NA	NA	0.328	NA	Fped	NA	NA	0
Pigs	Iberian - Guadyerbas line	Iberian - Guadyerbas line	Spain	Fernandez et al.	J. Anim. Sci.	2002	Fernandez_2002	Fernandez_2002_Iberian - Guadyerbas line	Inbreeding effects on the parameters of the growth function in three strains of Iberian pigs	Average daily gain	Growth	Weight/growth	Direct	kg/day	up	71		NA	NA	NA	NA	-0.316	NA	NA	-0.316	NA	NA	0.332	NA	Fped	NA	NA	0
Pigs	Iberian - Guadyerbas line	Iberian - Guadyerbas line	Spain	Fernandez et al.	J. Anim. Sci.	2002	Fernandez_2002	Fernandez_2002_Iberian - Guadyerbas line	Inbreeding effects on the parameters of the growth function in three strains of Iberian pigs	Weight at 120 days	Weight	Weight/growth	Direct	kg	up	71		NA	NA	NA	NA	-0.318	NA	NA	-0.318	NA	NA	0.328	NA	Fped	NA	NA	0
Pigs	Iberian - Torbiscal line	Iberian - Torbiscal line	Spain	Fernandez et al.	J. Anim. Sci.	2002	Fernandez_2002	Fernandez_2002_Iberian - Torbiscal line	Inbreeding effects on the parameters of the growth function in three strains of Iberian pigs	Average daily gain	Growth	Weight/growth	Direct	kg/day	up	91		NA	NA	NA	NA	-0.649	NA	NA	-0.649	NA	NA	0.332	NA	Fped	NA	NA	0
Pigs	Iberian - Torbiscal line	Iberian - Torbiscal line	Spain	Fernandez et al.	J. Anim. Sci.	2002	Fernandez_2002	Fernandez_2002_Iberian - Torbiscal line	Inbreeding effects on the parameters of the growth function in three strains of Iberian pigs	Weight at 120 days	Weight	Weight/growth	Direct	kg	up	91		NA	NA	NA	NA	-0.537	NA	NA	-0.537	NA	NA	0.328	NA	Fped	NA	NA	0
Cattle	Holstein	Holstein	Turkey	Uzmay and Akbas	Turk J Vet Anim Sci	2002	Uzmay_2002	Uzmay_2002_Holstein	The level of inbreeding and its effects on milk yield, age at first calving and calf mortality in Holstein cattle reared on the Agricultural Faculty farm of Ege University	305-d milk yield, lact1	Milk yield	Production	Direct	kg	up	342		4504	NA	-16.9	13.6	0.161448	NA	-16.9	0.161448	NA	NA	NA	NA	Fped	NA	NA	0
Cattle	Holstein	Holstein	Turkey	Uzmay and Akbas	Turk J Vet Anim Sci	2002	Uzmay_2002	Uzmay_2002_Holstein	The level of inbreeding and its effects on milk yield, age at first calving and calf mortality in Holstein cattle reared on the Agricultural Faculty farm of Ege University	Age at first calving	Fertility interval	Reproduction/survival	Direct	months	down	424		29.16	NA	0.093	0.054	0.161448	NA	-0.093	-0.161448	NA	NA	NA	NA	Fped	NA	NA	0
Goats	LaMancha	LaMancha	USA	Gipson	Proc. 17th Ann. Goat Field Day	2002	Gipson_2002	Gipson_2002_LaMancha	Preliminary Observations: Inbreeding in Dairy Goats and Its Effects on Milk Production	305-d fat yield	Fat yield	Production	Direct	lb	up	13358		77.4	NA	-1.52	NA	-1.96382	NA	-1.52	-1.96382	NA	NA	NA	NA	Fped	NA	NA	0
Goats	LaMancha	LaMancha	USA	Gipson	Proc. 17th Ann. Goat Field Day	2002	Gipson_2002	Gipson_2002_LaMancha	Preliminary Observations: Inbreeding in Dairy Goats and Its Effects on Milk Production	305-d milk yield	Milk yield	Production	Direct	lb	up	13358		2011	NA	-2.84	NA	-0.141223	NA	-2.84	-0.141223	NA	NA	NA	NA	Fped	NA	NA	0
Goats	LaMancha	LaMancha	USA	Gipson	Proc. 17th Ann. Goat Field Day	2002	Gipson_2002	Gipson_2002_LaMancha	Preliminary Observations: Inbreeding in Dairy Goats and Its Effects on Milk Production	305-d protein yield	Protein yield	Production	Direct	lb	up	13358		63.8	NA	-0.135	NA	-0.211599	NA	-0.135	-0.211599	NA	NA	NA	NA	Fped	NA	NA	0
Goats	Saanen	Saanen	USA	Gipson	Proc. 17th Ann. Goat Field Day	2002	Gipson_2002	Gipson_2002_Saanen	Preliminary Observations: Inbreeding in Dairy Goats and Its Effects on Milk Production	305-d fat yield	Fat yield	Production	Direct	lb	up	16830		80.9	NA	-0.239	NA	-0.295426	NA	-0.239	-0.295426	NA	NA	NA	NA	Fped	NA	NA	0
Goats	Saanen	Saanen	USA	Gipson	Proc. 17th Ann. Goat Field Day	2002	Gipson_2002	Gipson_2002_Saanen	Preliminary Observations: Inbreeding in Dairy Goats and Its Effects on Milk Production	305-d milk yield	Milk yield	Production	Direct	lb	up	16830		2347	NA	-7.02	NA	-0.299105	NA	-7.02	-0.299105	NA	NA	NA	NA	Fped	NA	NA	0
Goats	Saanen	Saanen	USA	Gipson	Proc. 17th Ann. Goat Field Day	2002	Gipson_2002	Gipson_2002_Saanen	Preliminary Observations: Inbreeding in Dairy Goats and Its Effects on Milk Production	305-d protein yield	Protein yield	Production	Direct	lb	up	16830		69.2	NA	-0.216	NA	-0.312139	NA	-0.216	-0.312139	NA	NA	NA	NA	Fped	NA	NA	0
Goats	Toggenburg	Toggenburg	USA	Gipson	Proc. 17th Ann. Goat Field Day	2002	Gipson_2002	Gipson_2002_Toggenburg	Preliminary Observations: Inbreeding in Dairy Goats and Its Effects on Milk Production	305-d fat yield	Fat yield	Production	Direct	lb	up	17031		73.4	NA	-0.345	NA	-0.470027	NA	-0.345	-0.470027	NA	NA	NA	NA	Fped	NA	NA	0
Goats	Toggenburg	Toggenburg	USA	Gipson	Proc. 17th Ann. Goat Field Day	2002	Gipson_2002	Gipson_2002_Toggenburg	Preliminary Observations: Inbreeding in Dairy Goats and Its Effects on Milk Production	305-d milk yield	Milk yield	Production	Direct	lb	up	17031		2233	NA	-10.24	NA	-0.458576	NA	-10.24	-0.458576	NA	NA	NA	NA	Fped	NA	NA	0
Goats	Toggenburg	Toggenburg	USA	Gipson	Proc. 17th Ann. Goat Field Day	2002	Gipson_2002	Gipson_2002_Toggenburg	Preliminary Observations: Inbreeding in Dairy Goats and Its Effects on Milk Production	305-d protein yield	Protein yield	Production	Direct	lb	up	17031		62	NA	-0.272	NA	-0.43871	NA	-0.272	-0.43871	NA	NA	NA	NA	Fped	NA	NA	0
Cattle	Piedmontese	Piedmontese	Italy	Fioretti et al.	Livest. Prod. Sci.	2002	Fioretti_2002	Fioretti_2002_Piedmontese	Effect of including inbreeding coefficients for animal and dam on estimates of genetic parameters and prediction of breeding values for reproductive and growth traits of Piedmontese cattle	Weight at yearling males	Weight	Weight/growth	Direct	kg	up	18949		367.5	68.1	-0.874	NA	-0.237823	-1.28341	-0.874	-0.237823	-1.28341	NA	0.26	pedigree of 446809 animals	Fped	2	NA	0
Cattle	Piedmontese	Piedmontese	Italy	Fioretti et al.	Livest. Prod. Sci.	2002	Fioretti_2002	Fioretti_2002_Piedmontese	Effect of including inbreeding coefficients for animal and dam on estimates of genetic parameters and prediction of breeding values for reproductive and growth traits of Piedmontese cattle	Weight at yearling females	Weight	Weight/growth	Direct	kg	up	36184		279.2	46.5	-0.35	NA	-0.125358	-0.752688	-0.35	-0.125358	-0.752688	NA	0.27	pedigree of 446809 animals	Fped	1.7	NA	0
Goats	Alpine	Alpine	USA	Gipson	Proc. 17th Ann. Goat Field Day	2002	Gipson_2002	Gipson_2002_Alpine	Preliminary Observations: Inbreeding in Dairy Goats and Its Effects on Milk Production	305-d fat yield	Fat yield	Production	Direct	lb	up	38894		79.4	NA	-0.371	NA	-0.467254	NA	-0.371	-0.467254	NA	NA	NA	NA	Fped	NA	NA	0
Goats	Alpine	Alpine	USA	Gipson	Proc. 17th Ann. Goat Field Day	2002	Gipson_2002	Gipson_2002_Alpine	Preliminary Observations: Inbreeding in Dairy Goats and Its Effects on Milk Production	305-d milk yield	Milk yield	Production	Direct	lb	up	38894		2268	NA	-11.28	NA	-0.497354	NA	-11.28	-0.497354	NA	NA	NA	NA	Fped	NA	NA	0
Goats	Alpine	Alpine	USA	Gipson	Proc. 17th Ann. Goat Field Day	2002	Gipson_2002	Gipson_2002_Alpine	Preliminary Observations: Inbreeding in Dairy Goats and Its Effects on Milk Production	305-d protein yield	Protein yield	Production	Direct	lb	up	38894		66.3	NA	-0.283	NA	-0.426848	NA	-0.283	-0.426848	NA	NA	NA	NA	Fped	NA	NA	0
Goats	Nubian	Nubian	USA	Gipson	Proc. 17th Ann. Goat Field Day	2002	Gipson_2002	Gipson_2002_Nubian	Preliminary Observations: Inbreeding in Dairy Goats and Its Effects on Milk Production	305-d fat yield	Fat yield	Production	Direct	lb	up	46153		88.8	NA	-0.226	NA	-0.254505	NA	-0.226	-0.254505	NA	NA	NA	NA	Fped	NA	NA	0
Goats	Nubian	Nubian	USA	Gipson	Proc. 17th Ann. Goat Field Day	2002	Gipson_2002	Gipson_2002_Nubian	Preliminary Observations: Inbreeding in Dairy Goats and Its Effects on Milk Production	305-d milk yield	Milk yield	Production	Direct	lb	up	46153		1891	NA	-4.37	NA	-0.231095	NA	-4.37	-0.231095	NA	NA	NA	NA	Fped	NA	NA	0
Goats	Nubian	Nubian	USA	Gipson	Proc. 17th Ann. Goat Field Day	2002	Gipson_2002	Gipson_2002_Nubian	Preliminary Observations: Inbreeding in Dairy Goats and Its Effects on Milk Production	305-d protein yield	Protein yield	Production	Direct	lb	up	46153		69.4	NA	-0.103	NA	-0.148415	NA	-0.103	-0.148415	NA	NA	NA	NA	Fped	NA	NA	0
Cattle	Piedmontese	Piedmontese	Italy	Fioretti et al.	Livest. Prod. Sci.	2002	Fioretti_2002	Fioretti_2002_Piedmontese	Effect of including inbreeding coefficients for animal and dam on estimates of genetic parameters and prediction of breeding values for reproductive and growth traits of Piedmontese cattle	Weight at 120 days	Weight	Weight/growth	Direct	kg	up	57172		137.9	27.9	-0.116	NA	-0.0841189	-0.415771	-0.116	-0.0841189	-0.415771	NA	0.12	pedigree of 446809 animals	Fped	1.6	NA	0
Cattle	Holstein	Holstein	Italy	Biffani et al.	Proceedings 7th WCGALP	2002	Biffani_2002	Biffani_2002_Holstein	Inbreeding depression for production, reproduction and functional traits in Italian Holstein cattle	Hoof depth	Body dimensions	Conformation	Direct	score	up	59149		25.1	5.9	-0.01	0.01	-0.0398406	-0.169492	-0.01	-0.0398406	-0.169492	>0.05	NA	pedigree of 9852526 animals	Fped	2.47	2.35	0
Cattle	Holstein	Holstein	Italy	Biffani et al.	Proceedings 7th WCGALP	2002	Biffani_2002	Biffani_2002_Holstein	Inbreeding depression for production, reproduction and functional traits in Italian Holstein cattle	Fore udder attachment	Conformation dairy	Conformation	Direct	score	up	59149		23.9	6.1	0.022	0.01	0.0920502	0.360656	0.022	0.0920502	0.360656	>0.05	NA	pedigree of 9852526 animals	Fped	2.47	2.35	0
Cattle	Holstein	Holstein	Italy	Biffani et al.	Proceedings 7th WCGALP	2002	Biffani_2002	Biffani_2002_Holstein	Inbreeding depression for production, reproduction and functional traits in Italian Holstein cattle	Rear udder height	Conformation dairy	Conformation	Direct	score	up	59149		25	5.9	0.04	0.01	0.16	0.677966	0.04	0.16	0.677966	<0.01	NA	pedigree of 9852526 animals	Fped	2.47	2.35	0
Cattle	Holstein	Holstein	Italy	Biffani et al.	Proceedings 7th WCGALP	2002	Biffani_2002	Biffani_2002_Holstein	Inbreeding depression for production, reproduction and functional traits in Italian Holstein cattle	Teats placement	Conformation dairy	Conformation	Direct	score	optimum or not certain	59149		24.5	5.9	0.04	0.01	0.163265	0.677966	NA	NA	NA	<0.01	NA	pedigree of 9852526 animals	Fped	2.47	2.35	0
Cattle	Holstein	Holstein	Italy	Biffani et al.	Proceedings 7th WCGALP	2002	Biffani_2002	Biffani_2002_Holstein	Inbreeding depression for production, reproduction and functional traits in Italian Holstein cattle	Udder depth	Conformation dairy	Conformation	Direct	score	optimum or not certain	59149		27.7	6.9	0.06	0.01	0.216606	0.869565	NA	NA	NA	<0.01	NA	pedigree of 9852526 animals	Fped	2.47	2.35	0
Cattle	Holstein	Holstein	Italy	Biffani et al.	Proceedings 7th WCGALP	2002	Biffani_2002	Biffani_2002_Holstein	Inbreeding depression for production, reproduction and functional traits in Italian Holstein cattle	Feet & Legs	Conformation other	Conformation	Direct	score	up	59149		23	6.1	-0.03	0.02	-0.130435	-0.491803	-0.03	-0.130435	-0.491803	>0.05	NA	pedigree of 9852526 animals	Fped	2.47	2.35	0
Cattle	Holstein	Holstein	Italy	Biffani et al.	Proceedings 7th WCGALP	2002	Biffani_2002	Biffani_2002_Holstein	Inbreeding depression for production, reproduction and functional traits in Italian Holstein cattle	Final score	Conformation other	Conformation	Direct	score	up	59149		79.8	2.3	0.001	0.004	0.00125313	0.0434783	0.001	0.00125313	0.0434783	>0.05	NA	pedigree of 9852526 animals	Fped	2.47	2.35	0
Cattle	Holstein	Holstein	Italy	Biffani et al.	Proceedings 7th WCGALP	2002	Biffani_2002	Biffani_2002_Holstein	Inbreeding depression for production, reproduction and functional traits in Italian Holstein cattle	Ligament	Conformation other	Conformation	Direct	score	up	59149		27.8	6.1	0.04	0.01	0.143885	0.655738	0.04	0.143885	0.655738	<0.01	NA	pedigree of 9852526 animals	Fped	2.47	2.35	0
Cattle	Holstein	Holstein	Italy	Biffani et al.	Proceedings 7th WCGALP	2002	Biffani_2002	Biffani_2002_Holstein	Inbreeding depression for production, reproduction and functional traits in Italian Holstein cattle	Rear leg rear view	Conformation other	Conformation	Direct	score	optimum or not certain	59149		24.5	6.5	-0.04	0.02	-0.163265	-0.615385	NA	NA	NA	<0.05	NA	pedigree of 9852526 animals	Fped	2.47	2.35	0
Cattle	Holstein	Holstein	Italy	Biffani et al.	Proceedings 7th WCGALP	2002	Biffani_2002	Biffani_2002_Holstein	Inbreeding depression for production, reproduction and functional traits in Italian Holstein cattle	Rear leg side view	Conformation other	Conformation	Direct	score	optimum or not certain	59149		27.3	5.7	0.032	0.01	0.117216	0.561404	NA	NA	NA	<0.01	NA	pedigree of 9852526 animals	Fped	2.47	2.35	0
Cattle	Piedmontese	Piedmontese	Italy	Fioretti et al.	Livest. Prod. Sci.	2002	Fioretti_2002	Fioretti_2002_Piedmontese	Effect of including inbreeding coefficients for animal and dam on estimates of genetic parameters and prediction of breeding values for reproductive and growth traits of Piedmontese cattle	Age at first calving	Fertility interval	Reproduction/survival	Direct	kg	up	61964		961.2	152.3	0.763	NA	0.0793799	0.500985	0.763	0.0793799	0.500985	NA	0.12	pedigree of 446809 animals	Fped	1.7	NA	0
Cattle	Piedmontese	Piedmontese	Italy	Fioretti et al.	Livest. Prod. Sci.	2002	Fioretti_2002	Fioretti_2002_Piedmontese	Effect of including inbreeding coefficients for animal and dam on estimates of genetic parameters and prediction of breeding values for reproductive and growth traits of Piedmontese cattle	Age at first insemination	Fertility interval	Reproduction/survival	Direct	kg	up	69514		638.2	132.7	0.623	NA	0.0976183	0.46948	0.623	0.0976183	0.46948	NA	0.19	pedigree of 446809 animals	Fped	1.7	NA	0
Cattle	Holstein	Holstein	Italy	Biffani et al.	Proceedings 7th WCGALP	2002	Biffani_2002	Biffani_2002_Holstein	Inbreeding depression for production, reproduction and functional traits in Italian Holstein cattle	SCS	SCS	Health	Direct	kg	down	119622		2.5	1.52	0.007	0.002	0.28	0.460526	-0.007	-0.28	-0.460526	<0.01	NA	pedigree of 9852526 animals	Fped	2.74	2.34	0
Cattle	Holstein	Holstein	Italy	Biffani et al.	Proceedings 7th WCGALP	2002	Biffani_2002	Biffani_2002_Holstein	Inbreeding depression for production, reproduction and functional traits in Italian Holstein cattle	Calving interval (first)	Fertility interval	Reproduction/survival	Direct	days	down	170395		411	78	0.24	0.07	0.0583942	0.307692	-0.24	-0.0583942	-0.307692	<0.01	NA	pedigree of 9852526 animals	Fped	2.41	2.77	0
Cattle	Holstein	Holstein	Italy	Biffani et al.	Proceedings 7th WCGALP	2002	Biffani_2002	Biffani_2002_Holstein	Inbreeding depression for production, reproduction and functional traits in Italian Holstein cattle	Days Open	Fertility interval	Reproduction/survival	Direct	days	down	170395		144	90	0.31	0.06	0.215278	0.344444	-0.31	-0.215278	-0.344444	<0.01	NA	pedigree of 9852526 animals	Fped	2.42	2.77	0
Cattle	Holstein	Holstein	Italy	Biffani et al.	Proceedings 7th WCGALP	2002	Biffani_2002	Biffani_2002_Holstein	Inbreeding depression for production, reproduction and functional traits in Italian Holstein cattle	Age at first calving	Fertility interval	Reproduction/survival	Direct	days	down	271234		834	92	-0.14	0.06	-0.0167866	-0.152174	0.14	0.0167866	0.152174	<0.01	NA	pedigree of 9852526 animals	Fped	2.41	2.77	0
Cattle	Holstein	Holstein	Italy	Biffani et al.	Proceedings 7th WCGALP	2002	Biffani_2002	Biffani_2002_Holstein	Inbreeding depression for production, reproduction and functional traits in Italian Holstein cattle	305-day fat yield, lact1	Fat yield	Production	Direct	kg	up	271234		329	84	-0.84	0.041	-0.255319	-1	-0.84	-0.255319	-1	<0.01	NA	pedigree of 9852526 animals	Fped	2.42	2.77	0
Cattle	Holstein	Holstein	Italy	Biffani et al.	Proceedings 7th WCGALP	2002	Biffani_2002	Biffani_2002_Holstein	Inbreeding depression for production, reproduction and functional traits in Italian Holstein cattle	305-day milk yield, lact1	Milk yield	Production	Direct	kg	up	271234		9410	2333	-21.6	1.13	-0.229543	-0.925847	-21.6	-0.229543	-0.925847	<0.01	NA	pedigree of 9852526 animals	Fped	2.42	2.77	0
Cattle	Holstein	Holstein	Italy	Biffani et al.	Proceedings 7th WCGALP	2002	Biffani_2002	Biffani_2002_Holstein	Inbreeding depression for production, reproduction and functional traits in Italian Holstein cattle	305-day protein yield, lact1	Protein yield	Production	Direct	kg	up	271234		294	75	-0.66	0.033	-0.22449	-0.88	-0.66	-0.22449	-0.88	<0.01	NA	pedigree of 9852526 animals	Fped	2.42	2.77	0
Sheep	Horro	Horro	Ethiopia	Negussie et al.	Proc. 7th WCGALP	2003	Negussie_2003	Negussie_2003_Horro	Genetic trend and effects of inbreeding on growth performance of tropical fat-tailed sheep	Birth weight	Birth weight (maternal)	Weight/growth	Maternal	kg	up	4031	904	3.17	NA	0.0012	0.005	0.0378549	NA	0.0012	0.0378549	NA	>0.05	NA	NA	Fped	NA	NA	0
Sheep	Horro	Horro	Ethiopia	Negussie et al.	Proc. 7th WCGALP	2003	Negussie_2003	Negussie_2003_Horro	Genetic trend and effects of inbreeding on growth performance of tropical fat-tailed sheep	Weaning weight	Weight (maternal)	Weight/growth	Maternal	kg	up	4031	904	19.1	NA	0.0036	0.025	0.0188482	NA	0.0036	0.0188482	NA	>0.05	NA	NA	Fped	NA	NA	0
Sheep	Horro	Horro	Ethiopia	Negussie et al.	Proc. 7th WCGALP	2003	Negussie_2003	Negussie_2003_Horro	Genetic trend and effects of inbreeding on growth performance of tropical fat-tailed sheep	Weight at 6 months	Weight (maternal)	Weight/growth	Maternal	kg	up	4031	904	25.4	NA	-0.033	0.033	-0.129921	NA	-0.033	-0.129921	NA	>0.05	NA	NA	Fped	NA	NA	0
Sheep	Horro	Horro	Ethiopia	Negussie et al.	Proc. 7th WCGALP	2003	Negussie_2003	Negussie_2003_Horro	Genetic trend and effects of inbreeding on growth performance of tropical fat-tailed sheep	Weight at yearling	Weight (maternal)	Weight/growth	Maternal	kg	up	4031	904	37.4	NA	-0.0329	0.054	-0.0879679	NA	-0.0329	-0.0879679	NA	>0.05	NA	NA	Fped	NA	NA	0
Cattle	Jersey	Jersey	USA	Cassell et al.	J. Dairy Sci.	2003	Cassell_2003a	Cassell_2003a_Jersey	Effect of incomplete pedigrees on estimates of inbreeding and inbreeding depression for days to first service and summit milk yield in Holsteins and Jerseys	days to first service	Fertility interval	Reproduction/survival	Direct	days	down	75357	47673	82	29.3	0.02	0.04	0.0243902	0.0682594	-0.02	-0.0243902	-0.0682594	>0.05	0.03	mean proportion of ancestors known in 5 generations was 89.6	Fped	4.1	3.07	0
Cattle	Jersey	Jersey	USA	Cassell et al.	J. Dairy Sci.	2003	Cassell_2003a	Cassell_2003a_Jersey	Effect of incomplete pedigrees on estimates of inbreeding and inbreeding depression for days to first service and summit milk yield in Holsteins and Jerseys	Peak milk yield	Milk yield	Production	Direct	kg	up	75357	47673	25.8	5.9	-0.08	0.01	-0.310078	-1.35593	-0.08	-0.310078	-1.35593	<0.01	0.11	mean proportion of ancestors known in 5 generations was 89.6	Fped	4.1	3.07	0
Cattle	Holstein	Holstein (registered)	USA	Cassell et al.	J. Dairy Sci.	2003	Cassell_2003a	Cassell_2003a_Holstein	Effect of incomplete pedigrees on estimates of inbreeding and inbreeding depression for days to first service and summit milk yield in Holsteins and Jerseys	Peak milk yield	Milk yield	Production	Direct	kg	up	73017	50613	38.1	8.7	-0.07	0.01	-0.183727	-0.804598	-0.07	-0.183727	-0.804598	<0.01	0.1	mean proportion of ancestors known in 5 generations is 97.7	Fped	3.64	2.37	0
Cattle	Holstein	Holstein (registered)	USA	Cassell et al.	J. Dairy Sci.	2003	Cassell_2003a	Cassell_2003a_Holstein	Effect of incomplete pedigrees on estimates of inbreeding and inbreeding depression for days to first service and summit milk yield in Holsteins and Jerseys	Days to first service	Fertility interval	Reproduction/survival	Direct	days	down	73017	50613	88.6	33.5	0.03	0.05	0.03386	0.0895522	-0.03	-0.03386	-0.0895522	>0.05	0.03	mean proportion of ancestors known in 5 generations is 97.7	Fped	3.64	2.37	0
Cattle	Holstein	Holstein (graded)	USA	Cassell et al.	J. Dairy Sci.	2003	Cassell_2003a	Cassell_2003a_Holstein	Effect of incomplete pedigrees on estimates of inbreeding and inbreeding depression for days to first service and summit milk yield in Holsteins and Jerseys	Days to first service	Fertility interval	Reproduction/survival	Direct	days	down	74822	50734	85.6	31.7	0.15	0.06	0.175234	0.473186	-0.15	-0.175234	-0.473186	>0.05	0.04	mean proportion of ancestors known in 5 generations was 49.2	Fped	1.11	1.93	0
Cattle	Holstein	Holstein (graded)	USA	Cassell et al.	J. Dairy Sci.	2003	Cassell_2003a	Cassell_2003a_Holstein	Effect of incomplete pedigrees on estimates of inbreeding and inbreeding depression for days to first service and summit milk yield in Holsteins and Jerseys	Peak milk yield	Milk yield	Production	Direct	kg	up	74822	50734	37.9	8.4	-0.06	0.01	-0.158311	-0.714286	-0.06	-0.158311	-0.714286	<0.01	0.08	mean proportion of ancestors known in 5 generations was 49.2	Fped	1.11	1.93	0
Horses	Lippizaner	Lippizaner	Romania/Croatie/Slovenia/Austria/Hungary/Slovakia	Curik et al.	J. Hered.	2003	Curik_2003	Curik_2003_Lippizaner	Inbreeding, microsatellite heterozygosity, and morphological traits in Lipizzan horses	Body length	Body dimensions	Conformation	Direct	cm	up	360		160.91	4.62	0.078864	0.092701	0.0490112	1.70701	0.078864	0.0490112	1.70701	>0.05	0.29	mean CGE of 15.12	Fped	10.3	3	0
Horses	Lippizaner	Lippizaner	Romania/Croatie/Slovenia/Austria/Hungary/Slovakia	Curik et al.	J. Hered.	2003	Curik_2003	Curik_2003_Lippizaner	Inbreeding, microsatellite heterozygosity, and morphological traits in Lipizzan horses	Circumference of cannon bone-forelimb	Body dimensions	Conformation	Direct	cm	up	360		19.69	0.85	0.006272	0.01484	0.0318537	0.737882	0.006272	0.0318537	0.737882	>0.05	0.52	mean CGE of 15.12	Fped	10.3	3	0
Horses	Lippizaner	Lippizaner	Romania/Croatie/Slovenia/Austria/Hungary/Slovakia	Curik et al.	J. Hered.	2003	Curik_2003	Curik_2003_Lippizaner	Inbreeding, microsatellite heterozygosity, and morphological traits in Lipizzan horses	Circumference of cannon bone-hindlimb	Body dimensions	Conformation	Direct	cm	up	360		22.13	0.97	0.018279	0.01771	0.0825983	1.88443	0.018279	0.0825983	1.88443	>0.05	0.36	mean CGE of 15.12	Fped	10.3	3	0
Horses	Lippizaner	Lippizaner	Romania/Croatie/Slovenia/Austria/Hungary/Slovakia	Curik et al.	J. Hered.	2003	Curik_2003	Curik_2003_Lippizaner	Inbreeding, microsatellite heterozygosity, and morphological traits in Lipizzan horses	Circumference of chest	Body dimensions	Conformation	Direct	cm	up	360		187.63	7.45	0.031223	0.131657	0.0166407	0.419101	0.031223	0.0166407	0.419101	>0.05	0.26	mean CGE of 15.12	Fped	10.3	3	0
Horses	Lippizaner	Lippizaner	Romania/Croatie/Slovenia/Austria/Hungary/Slovakia	Curik et al.	J. Hered.	2003	Curik_2003	Curik_2003_Lippizaner	Inbreeding, microsatellite heterozygosity, and morphological traits in Lipizzan horses	Depth of chest	Body dimensions	Conformation	Direct	cm	up	360		73.08	2.5	0.057083	0.04996	0.0781103	2.28332	0.057083	0.0781103	2.28332	>0.05	0.24	mean CGE of 15.12	Fped	10.3	3	0
Horses	Lippizaner	Lippizaner	Romania/Croatie/Slovenia/Austria/Hungary/Slovakia	Curik et al.	J. Hered.	2003	Curik_2003	Curik_2003_Lippizaner	Inbreeding, microsatellite heterozygosity, and morphological traits in Lipizzan horses	Height at withers	Body dimensions	Conformation	Direct	cm	up	360		154.44	3.82	0.060765	0.078528	0.0393454	1.59071	0.060765	0.0393454	1.59071	>0.05	0.52	mean CGE of 15.12	Fped	10.3	3	0
Horses	Lippizaner	Lippizaner	Romania/Croatie/Slovenia/Austria/Hungary/Slovakia	Curik et al.	J. Hered.	2003	Curik_2003	Curik_2003_Lippizaner	Inbreeding, microsatellite heterozygosity, and morphological traits in Lipizzan horses	Height of back	Body dimensions	Conformation	Direct	cm	up	360		144.26	3.79	0.000616	0.074351	0.000427007	0.0162533	0.000616	0.000427007	0.0162533	>0.05	0.39	mean CGE of 15.12	Fped	10.3	3	0
Horses	Lippizaner	Lippizaner	Romania/Croatie/Slovenia/Austria/Hungary/Slovakia	Curik et al.	J. Hered.	2003	Curik_2003	Curik_2003_Lippizaner	Inbreeding, microsatellite heterozygosity, and morphological traits in Lipizzan horses	Height of rump	Body dimensions	Conformation	Direct	cm	up	360		152.88	3.93	0.012905	0.036928	0.00844126	0.328372	0.012905	0.00844126	0.328372	>0.05	0.15	mean CGE of 15.12	Fped	10.3	3	0
Horses	Lippizaner	Lippizaner	Romania/Croatie/Slovenia/Austria/Hungary/Slovakia	Curik et al.	J. Hered.	2003	Curik_2003	Curik_2003_Lippizaner	Inbreeding, microsatellite heterozygosity, and morphological traits in Lipizzan horses	Length of barrel	Body dimensions	Conformation	Direct	cm	up	360		73.52	4.01	0.012398	0.078248	0.0168634	0.309177	0.012398	0.0168634	0.309177	>0.05	0.06	mean CGE of 15.12	Fped	10.3	3	0
Horses	Lippizaner	Lippizaner	Romania/Croatie/Slovenia/Austria/Hungary/Slovakia	Curik et al.	J. Hered.	2003	Curik_2003	Curik_2003_Lippizaner	Inbreeding, microsatellite heterozygosity, and morphological traits in Lipizzan horses	Length of cannons-forelimb	Body dimensions	Conformation	Direct	cm	up	360		24.21	1.14	0.021339	0.021398	0.0881413	1.87184	0.021339	0.0881413	1.87184	>0.05	0	mean CGE of 15.12	Fped	10.3	3	0
Horses	Lippizaner	Lippizaner	Romania/Croatie/Slovenia/Austria/Hungary/Slovakia	Curik et al.	J. Hered.	2003	Curik_2003	Curik_2003_Lippizaner	Inbreeding, microsatellite heterozygosity, and morphological traits in Lipizzan horses	Length of cannons-hindlimb	Body dimensions	Conformation	Direct	cm	up	360		28.64	1.23	0.007931	0.026198	0.027692	0.644797	0.007931	0.027692	0.644797	>0.05	0.09	mean CGE of 15.12	Fped	10.3	3	0
Horses	Lippizaner	Lippizaner	Romania/Croatie/Slovenia/Austria/Hungary/Slovakia	Curik et al.	J. Hered.	2003	Curik_2003	Curik_2003_Lippizaner	Inbreeding, microsatellite heterozygosity, and morphological traits in Lipizzan horses	Length of forearm	Body dimensions	Conformation	Direct	cm	up	360		39.4	1.43	-0.020994	0.029678	-0.0532843	-1.46811	-0.020994	-0.0532843	-1.46811	>0.05	0.51	mean CGE of 15.12	Fped	10.3	3	0
Horses	Lippizaner	Lippizaner	Romania/Croatie/Slovenia/Austria/Hungary/Slovakia	Curik et al.	J. Hered.	2003	Curik_2003	Curik_2003_Lippizaner	Inbreeding, microsatellite heterozygosity, and morphological traits in Lipizzan horses	Length of forequarters	Body dimensions	Conformation	Direct	cm	up	360		38.42	2.9	0.028444	0.051079	0.0740344	0.980828	0.028444	0.0740344	0.980828	>0.05	0	mean CGE of 15.12	Fped	10.3	3	0
Horses	Lippizaner	Lippizaner	Romania/Croatie/Slovenia/Austria/Hungary/Slovakia	Curik et al.	J. Hered.	2003	Curik_2003	Curik_2003_Lippizaner	Inbreeding, microsatellite heterozygosity, and morphological traits in Lipizzan horses	Length of head	Body dimensions	Conformation	Direct	cm	up	360		59.52	1.79	0.012905	0.036928	0.0216818	0.72095	0.012905	0.0216818	0.72095	>0.05	0.15	mean CGE of 15.12	Fped	10.3	3	0
Horses	Lippizaner	Lippizaner	Romania/Croatie/Slovenia/Austria/Hungary/Slovakia	Curik et al.	J. Hered.	2003	Curik_2003	Curik_2003_Lippizaner	Inbreeding, microsatellite heterozygosity, and morphological traits in Lipizzan horses	Length of hindquarters	Body dimensions	Conformation	Direct	cm	up	360		49.06	2.73	0.024025	0.051079	0.0489706	0.880037	0.024025	0.0489706	0.880037	>0.05	0.29	mean CGE of 15.12	Fped	10.3	3	0
Horses	Lippizaner	Lippizaner	Romania/Croatie/Slovenia/Austria/Hungary/Slovakia	Curik et al.	J. Hered.	2003	Curik_2003	Curik_2003_Lippizaner	Inbreeding, microsatellite heterozygosity, and morphological traits in Lipizzan horses	Length of neck	Body dimensions	Conformation	Direct	cm	up	360		73.75	5.59	0.068757	0.093093	0.0932298	1.23	0.068757	0.0932298	1.23	>0.05	0.05	mean CGE of 15.12	Fped	10.3	3	0
Horses	Lippizaner	Lippizaner	Romania/Croatie/Slovenia/Austria/Hungary/Slovakia	Curik et al.	J. Hered.	2003	Curik_2003	Curik_2003_Lippizaner	Inbreeding, microsatellite heterozygosity, and morphological traits in Lipizzan horses	Length of pastern-forelimb	Body dimensions	Conformation	Direct	cm	up	360		14.57	0.78	0.015923	0.01665	0.109286	2.04141	0.015923	0.109286	2.04141	>0.05	0.26	mean CGE of 15.12	Fped	10.3	3	0
Horses	Lippizaner	Lippizaner	Romania/Croatie/Slovenia/Austria/Hungary/Slovakia	Curik et al.	J. Hered.	2003	Curik_2003	Curik_2003_Lippizaner	Inbreeding, microsatellite heterozygosity, and morphological traits in Lipizzan horses	Length of pastern-hindlimb	Body dimensions	Conformation	Direct	cm	up	360		14.05	0.8	0.050281	0.017358	0.357872	6.28512	0.050281	0.357872	6.28512	<0.01	0.55	mean CGE of 15.12	Fped	10.3	3	0
Horses	Lippizaner	Lippizaner	Romania/Croatie/Slovenia/Austria/Hungary/Slovakia	Curik et al.	J. Hered.	2003	Curik_2003	Curik_2003_Lippizaner	Inbreeding, microsatellite heterozygosity, and morphological traits in Lipizzan horses	Length of second thigh	Body dimensions	Conformation	Direct	cm	up	360		38.11	2.16	-0.023881	0.042778	-0.0626633	-1.1056	-0.023881	-0.0626633	-1.1056	>0.05	0.27	mean CGE of 15.12	Fped	10.3	3	0
Horses	Lippizaner	Lippizaner	Romania/Croatie/Slovenia/Austria/Hungary/Slovakia	Curik et al.	J. Hered.	2003	Curik_2003	Curik_2003_Lippizaner	Inbreeding, microsatellite heterozygosity, and morphological traits in Lipizzan horses	Length of shoulder	Body dimensions	Conformation	Direct	cm	up	360		58.02	2.42	0.059905	0.048116	0.103249	2.47541	0.059905	0.103249	2.47541	>0.05	0	mean CGE of 15.12	Fped	10.3	3	0
Horses	Lippizaner	Lippizaner	Romania/Croatie/Slovenia/Austria/Hungary/Slovakia	Curik et al.	J. Hered.	2003	Curik_2003	Curik_2003_Lippizaner	Inbreeding, microsatellite heterozygosity, and morphological traits in Lipizzan horses	Length of thigh	Body dimensions	Conformation	Direct	cm	up	360		41.09	1.96	0.031341	0.04189	0.076274	1.59903	0.031341	0.076274	1.59903	>0.05	0.19	mean CGE of 15.12	Fped	10.3	3	0
Horses	Lippizaner	Lippizaner	Romania/Croatie/Slovenia/Austria/Hungary/Slovakia	Curik et al.	J. Hered.	2003	Curik_2003	Curik_2003_Lippizaner	Inbreeding, microsatellite heterozygosity, and morphological traits in Lipizzan horses	Length of upper arm one	Body dimensions	Conformation	Direct	cm	up	360		30.67	1.85	-0.023494	0.036002	-0.0766025	-1.26995	-0.023494	-0.0766025	-1.26995	>0.05	0.04	mean CGE of 15.12	Fped	10.3	3	0
Horses	Lippizaner	Lippizaner	Romania/Croatie/Slovenia/Austria/Hungary/Slovakia	Curik et al.	J. Hered.	2003	Curik_2003	Curik_2003_Lippizaner	Inbreeding, microsatellite heterozygosity, and morphological traits in Lipizzan horses	Length of upper arm two	Body dimensions	Conformation	Direct	cm	up	360		37.45	1.52	-0.009048	0.029491	-0.0241602	-0.595263	-0.009048	-0.0241602	-0.595263	>0.05	0	mean CGE of 15.12	Fped	10.3	3	0
Horses	Lippizaner	Lippizaner	Romania/Croatie/Slovenia/Austria/Hungary/Slovakia	Curik et al.	J. Hered.	2003	Curik_2003	Curik_2003_Lippizaner	Inbreeding, microsatellite heterozygosity, and morphological traits in Lipizzan horses	Width of chest	Body dimensions	Conformation	Direct	cm	up	360		41.06	2.94	0.030936	0.053783	0.0753434	1.05224	0.030936	0.0753434	1.05224	>0.05	0.36	mean CGE of 15.12	Fped	10.3	3	0
Horses	Lippizaner	Lippizaner	Romania/Croatie/Slovenia/Austria/Hungary/Slovakia	Curik et al.	J. Hered.	2003	Curik_2003	Curik_2003_Lippizaner	Inbreeding, microsatellite heterozygosity, and morphological traits in Lipizzan horses	Width of head-lower jaw	Body dimensions	Conformation	Direct	cm	up	360		15.38	0.9	-0.006748	0.018313	-0.0438752	-0.749778	-0.006748	-0.0438752	-0.749778	>0.05	0	mean CGE of 15.12	Fped	10.3	3	0
Horses	Lippizaner	Lippizaner	Romania/Croatie/Slovenia/Austria/Hungary/Slovakia	Curik et al.	J. Hered.	2003	Curik_2003	Curik_2003_Lippizaner	Inbreeding, microsatellite heterozygosity, and morphological traits in Lipizzan horses	Width of hips	Body dimensions	Conformation	Direct	cm	up	360		53.76	2.5	0.019033	0.048466	0.0354036	0.76132	0.019033	0.0354036	0.76132	>0.05	0.31	mean CGE of 15.12	Fped	10.3	3	0
Horses	Lippizaner	Lippizaner	Romania/Croatie/Slovenia/Austria/Hungary/Slovakia	Curik et al.	J. Hered.	2003	Curik_2003	Curik_2003_Lippizaner	Inbreeding, microsatellite heterozygosity, and morphological traits in Lipizzan horses	Width of thurls	Body dimensions	Conformation	Direct	cm	up	360		51.25	2.61	-0.026643	0.049876	-0.0519863	-1.0208	-0.026643	-0.0519863	-1.0208	>0.05	0	mean CGE of 15.12	Fped	10.3	3	0
Chickens	New Hampshire line	New Hampshire line	Poland	Szwaczkowski et al.	Anim. Sci. Pap. Rep.	2003	Szwaczkowski_2003	Szwaczkowski_2003_New Hampshire line	A note on inbreeding effect on productive and reproductive traits in laying hens	% of eggs hatched	Fertility success	Reproduction/survival	Direct	%	up	3441		78.6	15.3	0.656	NA	0.834606	4.28758	0.656	0.834606	4.28758	NA	0.237	NA	Fped	NA	NA	0
Chickens	New Hampshire line	New Hampshire line	Poland	Szwaczkowski et al.	Anim. Sci. Pap. Rep.	2003	Szwaczkowski_2003	Szwaczkowski_2003_New Hampshire line	A note on inbreeding effect on productive and reproductive traits in laying hens	% of eggs fertilized	Fertility success	Reproduction/survival	Direct	%	up	3463		89.4	17.5	-0.969	NA	-1.08389	-5.53714	-0.969	-1.08389	-5.53714	NA	0.122	NA	Fped	NA	NA	0
Chickens	New Hampshire line	New Hampshire line	Poland	Szwaczkowski et al.	Anim. Sci. Pap. Rep.	2003	Szwaczkowski_2003	Szwaczkowski_2003_New Hampshire line	A note on inbreeding effect on productive and reproductive traits in laying hens	Egg weight	Egg weight	Production	Direct	g	up	3563		60	11.2	-0.589	NA	-0.981667	-5.25893	-0.589	-0.981667	-5.25893	NA	0.012	NA	Fped	NA	NA	0
Chickens	New Hampshire line	New Hampshire line	Poland	Szwaczkowski et al.	Anim. Sci. Pap. Rep.	2003	Szwaczkowski_2003	Szwaczkowski_2003_New Hampshire line	A note on inbreeding effect on productive and reproductive traits in laying hens	Age at first egg	Production other	Production	Direct	days	down	3563		157.6	34.5	-0.128	NA	-0.0812183	-0.371014	0.128	0.0812183	0.371014	NA	0.073	NA	Fped	NA	NA	0
Chickens	New Hampshire line	New Hampshire line	Poland	Szwaczkowski et al.	Anim. Sci. Pap. Rep.	2003	Szwaczkowski_2003	Szwaczkowski_2003_New Hampshire line	A note on inbreeding effect on productive and reproductive traits in laying hens	Body weight	Weight	Weight/growth	Direct	g	up	3563		1783.9	204.5	3.072	NA	0.172207	1.5022	3.072	0.172207	1.5022	NA	0.421	NA	Fped	NA	NA	0
Sheep	Horro	Horro	Ethiopia	Negussie et al.	Proc. 7th WCGALP	2003	Negussie_2003	Negussie_2003_Horro	Genetic trend and effects of inbreeding on growth performance of tropical fat-tailed sheep	Birth weight	Birth weight	Weight/growth	Direct	kg	up	4031		3.17	NA	0.0035	0.004	0.11041	NA	0.0035	0.11041	NA	>0.05	NA	NA	Fped	NA	NA	0
Sheep	Horro	Horro	Ethiopia	Negussie et al.	Proc. 7th WCGALP	2003	Negussie_2003	Negussie_2003_Horro	Genetic trend and effects of inbreeding on growth performance of tropical fat-tailed sheep	Weaning weight	Weight	Weight/growth	Direct	kg	up	4031		19.1	NA	-0.0063	0.023	-0.0329843	NA	-0.0063	-0.0329843	NA	>0.05	NA	NA	Fped	NA	NA	0
Sheep	Horro	Horro	Ethiopia	Negussie et al.	Proc. 7th WCGALP	2003	Negussie_2003	Negussie_2003_Horro	Genetic trend and effects of inbreeding on growth performance of tropical fat-tailed sheep	Weight at 6 months	Weight	Weight/growth	Direct	kg	up	4031		25.4	NA	-0.0308	0.032	-0.12126	NA	-0.0308	-0.12126	NA	>0.05	NA	NA	Fped	NA	NA	0
Sheep	Horro	Horro	Ethiopia	Negussie et al.	Proc. 7th WCGALP	2003	Negussie_2003	Negussie_2003_Horro	Genetic trend and effects of inbreeding on growth performance of tropical fat-tailed sheep	Weight at yearling	Weight	Weight/growth	Direct	kg	up	4031		37.4	NA	-0.103	0.053	-0.275401	NA	-0.103	-0.275401	NA	>0.05	NA	NA	Fped	NA	NA	0
Chickens	White leghorn	White leghorn line	Poland	Szwaczkowski et al.	Anim. Sci. Pap. Rep.	2003	Szwaczkowski_2003	Szwaczkowski_2003_White leghorn	A note on inbreeding effect on productive and reproductive traits in laying hens	% of eggs hatched	Fertility success	Reproduction/survival	Direct	%	up	5386		75.5	16.5	-0.11	NA	-0.145695	-0.666667	-0.11	-0.145695	-0.666667	NA	0.139	NA	Fped	NA	NA	0
Chickens	White leghorn	White leghorn line	Poland	Szwaczkowski et al.	Anim. Sci. Pap. Rep.	2003	Szwaczkowski_2003	Szwaczkowski_2003_White leghorn	A note on inbreeding effect on productive and reproductive traits in laying hens	% of eggs fertilized	Fertility success	Reproduction/survival	Direct	%	up	5422		87.1	17.1	-0.403	NA	-0.462687	-2.35673	-0.403	-0.462687	-2.35673	NA	0.143	NA	Fped	NA	NA	0
Chickens	White leghorn	White leghorn line	Poland	Szwaczkowski et al.	Anim. Sci. Pap. Rep.	2003	Szwaczkowski_2003	Szwaczkowski_2003_White leghorn	A note on inbreeding effect on productive and reproductive traits in laying hens	Egg weight	Egg weight	Production	Direct	g	up	5627		59.2	2.8	0.175	NA	0.295608	6.25	0.175	0.295608	6.25	NA	0.085	NA	Fped	NA	NA	0
Chickens	White leghorn	White leghorn line	Poland	Szwaczkowski et al.	Anim. Sci. Pap. Rep.	2003	Szwaczkowski_2003	Szwaczkowski_2003_White leghorn	A note on inbreeding effect on productive and reproductive traits in laying hens	Age at first egg	Production other	Production	Direct	days	down	5630		156.2	11.6	0.159	NA	0.101793	1.37069	-0.159	-0.101793	-1.37069	NA	0.192	NA	Fped	NA	NA	0
Chickens	White leghorn	White leghorn line	Poland	Szwaczkowski et al.	Anim. Sci. Pap. Rep.	2003	Szwaczkowski_2003	Szwaczkowski_2003_White leghorn	A note on inbreeding effect on productive and reproductive traits in laying hens	Body weight	Weight	Weight/growth	Direct	g	up	5631		1381	144.9	-3.977	NA	-0.28798	-2.74465	-3.977	-0.28798	-2.74465	NA	0.461	NA	Fped	NA	NA	0
Cattle	Jersey	Jersey	USA	Cassell et al.	J. Dairy Sci.	2003	Cassell_2003b	Cassell_2003b_Jersey	Maternal and fetal inbreeding depression for 70-day nonreturn and calving rate in Holsteins and Jerseys	Calving rate lact3 (scored as 1 only if the cow initiated a subsequent lactation as a result of the first service as determined by an acceptable gestation interval)	Fertility success	Reproduction/survival	Direct	0/1	up	7374		0.41	0.49	-0.003	0.002	-0.731707	-0.612245	-0.003	-0.731707	-0.612245	>0.05	0.01	similar to Cassel et al. 2003a?	Fped	3.83	2.52	0
Cattle	Jersey	Jersey	USA	Cassell et al.	J. Dairy Sci.	2003	Cassell_2003b	Cassell_2003b_Jersey	Maternal and fetal inbreeding depression for 70-day nonreturn and calving rate in Holsteins and Jerseys	Calving rate lact3 (scored as 1 only if the cow initiated a subsequent lactation as a result of the first service as determined by an acceptable gestation interval)	Fertility success (offspring)	Reproduction/survival	Offspring	0/1	up	7374		0.41	0.49	0	0.002	0	0	0	0	0	>0.05	0.01	similar to Cassel et al. 2003a?	Fped	5.28	2.83	0
Cattle	Jersey	Jersey	USA	Cassell et al.	J. Dairy Sci.	2003	Cassell_2003b	Cassell_2003b_Jersey	Maternal and fetal inbreeding depression for 70-day nonreturn and calving rate in Holsteins and Jerseys	Calving rate lact2 (scored as 1 only if the cow initiated a subsequent lactation as a result of the first service as determined by an acceptable gestation interval)	Fertility success	Reproduction/survival	Direct	0/1	up	9618		0.43	0.5	-0.004	0.002	-0.930233	-0.8	-0.004	-0.930233	-0.8	<0.05	0.06	similar to Cassel et al. 2003a?	Fped	4.21	2.7	0
Cattle	Jersey	Jersey	USA	Cassell et al.	J. Dairy Sci.	2003	Cassell_2003b	Cassell_2003b_Jersey	Maternal and fetal inbreeding depression for 70-day nonreturn and calving rate in Holsteins and Jerseys	Calving rate lact2 (scored as 1 only if the cow initiated a subsequent lactation as a result of the first service as determined by an acceptable gestation interval)	Fertility success (offspring)	Reproduction/survival	Offspring	0/1	up	9618		0.43	0.5	0.001	0.002	0.232558	0.2	0.001	0.232558	0.2	>0.05	0.06	similar to Cassel et al. 2003a?	Fped	5.67	2.92	0
Cattle	Jersey	Jersey	USA	Cassell et al.	J. Dairy Sci.	2003	Cassell_2003b	Cassell_2003b_Jersey	Maternal and fetal inbreeding depression for 70-day nonreturn and calving rate in Holsteins and Jerseys	Calving rate lact1 (scored as 1 only if the cow initiated a subsequent lactation as a result of the first service as determined by an acceptable gestation interval)	Fertility success	Reproduction/survival	Direct	0/1	up	11662		0.45	0.5	-0.006	0.002	-1.33333	-1.2	-0.006	-1.33333	-1.2	<0.01	<0.01	similar to Cassel et al. 2003a?	Fped	4.62	2.79	0
Cattle	Jersey	Jersey	USA	Cassell et al.	J. Dairy Sci.	2003	Cassell_2003b	Cassell_2003b_Jersey	Maternal and fetal inbreeding depression for 70-day nonreturn and calving rate in Holsteins and Jerseys	Calving rate lact1 (scored as 1 only if the cow initiated a subsequent lactation as a result of the first service as determined by an acceptable gestation interval)	Fertility success (offspring)	Reproduction/survival	Offspring	0/1	up	11662		0.45	0.5	-0.004	0.002	-0.888889	-0.8	-0.004	-0.888889	-0.8	<0.05	0.01	similar to Cassel et al. 2003a?	Fped	5.96	2.89	0
Cattle	Jersey	Jersey	USA	Cassell et al.	J. Dairy Sci.	2003	Cassell_2003b	Cassell_2003b_Jersey	Maternal and fetal inbreeding depression for 70-day nonreturn and calving rate in Holsteins and Jerseys	Calving rate lact4 (scored as 1 only if the cow initiated a subsequent lactation as a result of the first service as determined by an acceptable gestation interval)	Fertility success	Reproduction/survival	Direct	0/1	up	11742		0.36	0.48	-0.003	0.002	-0.833333	-0.625	-0.003	-0.833333	-0.625	>0.05	0.02	similar to Cassel et al. 2003a?	Fped	3.07	2.66	0
Cattle	Jersey	Jersey	USA	Cassell et al.	J. Dairy Sci.	2003	Cassell_2003b	Cassell_2003b_Jersey	Maternal and fetal inbreeding depression for 70-day nonreturn and calving rate in Holsteins and Jerseys	Calving rate lact4 (scored as 1 only if the cow initiated a subsequent lactation as a result of the first service as determined by an acceptable gestation interval)	Fertility success (offspring)	Reproduction/survival	Offspring	0/1	up	11742		0.36	0.48	0.001	0.002	0.277778	0.208333	0.001	0.277778	0.208333	>0.05	0.02	similar to Cassel et al. 2003a?	Fped	4.47	2.63	0
Cattle	Holstein	Holstein	USA	Cassell et al.	J. Dairy Sci.	2003	Cassell_2003b	Cassell_2003b_Holstein	Maternal and fetal inbreeding depression for 70-day nonreturn and calving rate in Holsteins and Jerseys	Non-return rate at 70 days lact3	Fertility success	Reproduction/survival	Direct	0/1	down	13142		0.52	0.49	-0.001	0.002	-0.192308	-0.204082	0.001	0.192308	0.204082	>0.05	0.01	similar to Cassel et al. 2003a?	Fped	3.53	2.34	0
Cattle	Holstein	Holstein	USA	Cassell et al.	J. Dairy Sci.	2003	Cassell_2003b	Cassell_2003b_Holstein	Maternal and fetal inbreeding depression for 70-day nonreturn and calving rate in Holsteins and Jerseys	Calving rate lact3 (scored as 1 only if the cow initiated a subsequent lactation as a result of the first service as determined by an acceptable gestation interval)	Fertility success	Reproduction/survival	Direct	0/1	up	13229		0.34	0.47	-0.006	0.002	-1.76471	-1.2766	-0.006	-1.76471	-1.2766	<0.01	0.02	similar to Cassel et al. 2003a?	Fped	3.14	2.33	0
Cattle	Holstein	Holstein	USA	Cassell et al.	J. Dairy Sci.	2003	Cassell_2003b	Cassell_2003b_Holstein	Maternal and fetal inbreeding depression for 70-day nonreturn and calving rate in Holsteins and Jerseys	Calving rate lact3 (scored as 1 only if the cow initiated a subsequent lactation as a result of the first service as determined by an acceptable gestation interval)	Fertility success (offspring)	Reproduction/survival	Offspring	0/1	up	13229		0.34	0.47	-0.005	0.002	-1.47059	-1.06383	-0.005	-1.47059	-1.06383	<0.01	0.02	similar to Cassel et al. 2003a?	Fped	4.26	2.09	0
Cattle	Jersey	Jersey	USA	Cassell et al.	J. Dairy Sci.	2003	Cassell_2003b	Cassell_2003b_Jersey	Maternal and fetal inbreeding depression for 70-day nonreturn and calving rate in Holsteins and Jerseys	Non-return rate at 70 days lact3	Fertility success	Reproduction/survival	Direct	0/1	down	13677		0.56	0.49	-0.001	0.002	-0.178571	-0.204082	0.001	0.178571	0.204082	>0.05	0.01	similar to Cassel et al. 2003a?	Fped	4.45	2.7	0
Cattle	Holstein	Holstein	USA	Cassell et al.	J. Dairy Sci.	2003	Cassell_2003b	Cassell_2003b_Holstein	Maternal and fetal inbreeding depression for 70-day nonreturn and calving rate in Holsteins and Jerseys	Non-return rate at 70 days lact4	Fertility success	Reproduction/survival	Direct	0/1	down	15267		0.49	0.5	-0.003	0.001	-0.612245	-0.6	0.003	0.612245	0.6	>0.05	0.02	similar to Cassel et al. 2003a?	Fped	2.89	2.29	0
Cattle	Holstein	Holstein	USA	Cassell et al.	J. Dairy Sci.	2003	Cassell_2003b	Cassell_2003b_Holstein	Maternal and fetal inbreeding depression for 70-day nonreturn and calving rate in Holsteins and Jerseys	Calving rate lact4 (scored as 1 only if the cow initiated a subsequent lactation as a result of the first service as determined by an acceptable gestation interval)	Fertility success	Reproduction/survival	Direct	0/1	up	15585		0.3	0.46	-0.001	0.002	-0.333333	-0.217391	-0.001	-0.333333	-0.217391	>0.05	0.02	similar to Cassel et al. 2003a?	Fped	2.41	2.23	0
Cattle	Holstein	Holstein	USA	Cassell et al.	J. Dairy Sci.	2003	Cassell_2003b	Cassell_2003b_Holstein	Maternal and fetal inbreeding depression for 70-day nonreturn and calving rate in Holsteins and Jerseys	Calving rate lact4 (scored as 1 only if the cow initiated a subsequent lactation as a result of the first service as determined by an acceptable gestation interval)	Fertility success (offspring)	Reproduction/survival	Offspring	0/1	up	15585		0.3	0.46	0.002	0.002	0.666667	0.434783	0.002	0.666667	0.434783	>0.05	0.02	similar to Cassel et al. 2003a?	Fped	3.77	2.04	0
Cattle	Jersey	Jersey	USA	Cassell et al.	J. Dairy Sci.	2003	Cassell_2003b	Cassell_2003b_Jersey	Maternal and fetal inbreeding depression for 70-day nonreturn and calving rate in Holsteins and Jerseys	Non-return rate at 70 days lact2	Fertility success	Reproduction/survival	Direct	0/1	down	18026		0.56	0.49	-0.001	0.001	-0.178571	-0.204082	0.001	0.178571	0.204082	>0.05	0.01	similar to Cassel et al. 2003a?	Fped	4.83	2.85	0
Cattle	Holstein	Holstein	USA	Cassell et al.	J. Dairy Sci.	2003	Cassell_2003b	Cassell_2003b_Holstein	Maternal and fetal inbreeding depression for 70-day nonreturn and calving rate in Holsteins and Jerseys	Non-return rate at 70 days lact2	Fertility success	Reproduction/survival	Direct	0/1	down	19983		0.52	0.49	-0.002	0.002	-0.384615	-0.408163	0.002	0.384615	0.408163	>0.05	0.02	similar to Cassel et al. 2003a?	Fped	3.82	2.36	0
Cattle	Holstein	Holstein	USA	Cassell et al.	J. Dairy Sci.	2003	Cassell_2003b	Cassell_2003b_Holstein	Maternal and fetal inbreeding depression for 70-day nonreturn and calving rate in Holsteins and Jerseys	Calving rate lact2 (scored as 1 only if the cow initiated a subsequent lactation as a result of the first service as determined by an acceptable gestation interval)	Fertility success	Reproduction/survival	Direct	0/1	up	20723		0.35	0.48	-0.004	0.001	-1.14286	-0.833333	-0.004	-1.14286	-0.833333	<0.01	0.01	similar to Cassel et al. 2003a?	Fped	3.42	2.33	0
Cattle	Holstein	Holstein	USA	Cassell et al.	J. Dairy Sci.	2003	Cassell_2003b	Cassell_2003b_Holstein	Maternal and fetal inbreeding depression for 70-day nonreturn and calving rate in Holsteins and Jerseys	Calving rate lact2 (scored as 1 only if the cow initiated a subsequent lactation as a result of the first service as determined by an acceptable gestation interval)	Fertility success (offspring)	Reproduction/survival	Offspring	0/1	up	20723		0.35	0.48	-0.001	0.002	-0.285714	-0.208333	-0.001	-0.285714	-0.208333	>0.05	0.01	similar to Cassel et al. 2003a?	Fped	4.46	2.16	0
Cattle	Jersey	Jersey	USA	Cassell et al.	J. Dairy Sci.	2003	Cassell_2003b	Cassell_2003b_Jersey	Maternal and fetal inbreeding depression for 70-day nonreturn and calving rate in Holsteins and Jerseys	Non-return rate at 70 days lact1	Fertility success	Reproduction/survival	Direct	0/1	down	21506		0.58	0.49	-0.005	0.001	-0.862069	-1.02041	0.005	0.862069	1.02041	<0.01	0.01	similar to Cassel et al. 2003a?	Fped	5.11	2.91	0
Cattle	Jersey	Jersey	USA	Cassell et al.	J. Dairy Sci.	2003	Cassell_2003b	Cassell_2003b_Jersey	Maternal and fetal inbreeding depression for 70-day nonreturn and calving rate in Holsteins and Jerseys	Non-return rate at 70 days lact4	Fertility success	Reproduction/survival	Direct	0/1	down	22148		0.53	0.49	-0.003	0.001	-0.566038	-0.612245	0.003	0.566038	0.612245	<0.05	0.04	similar to Cassel et al. 2003a?	Fped	3.63	2.68	0
Cattle	Holstein	Holstein	USA	Cassell et al.	J. Dairy Sci.	2003	Cassell_2003b	Cassell_2003b_Holstein	Maternal and fetal inbreeding depression for 70-day nonreturn and calving rate in Holsteins and Jerseys	Non-return rate at 70 days lact1	Fertility success	Reproduction/survival	Direct	0/1	down	24625		0.55	0.49	-0.001	0.001	-0.181818	-0.204082	0.001	0.181818	0.204082	>0.05	0.01	similar to Cassel et al. 2003a?	Fped	4.1	2.32	0
Cattle	Holstein	Holstein	USA	Cassell et al.	J. Dairy Sci.	2003	Cassell_2003b	Cassell_2003b_Holstein	Maternal and fetal inbreeding depression for 70-day nonreturn and calving rate in Holsteins and Jerseys	Calving rate lact1 (scored as 1 only if the cow initiated a subsequent lactation as a result of the first service as determined by an acceptable gestation interval)	Fertility success	Reproduction/survival	Direct	0/1	up	26876		0.4	0.49	-0.004	0.001	-1	-0.816327	-0.004	-1	-0.816327	<0.01	0.01	similar to Cassel et al. 2003a?	Fped	3.68	2.35	0
Cattle	Holstein	Holstein	USA	Cassell et al.	J. Dairy Sci.	2003	Cassell_2003b	Cassell_2003b_Holstein	Maternal and fetal inbreeding depression for 70-day nonreturn and calving rate in Holsteins and Jerseys	Calving rate lact1 (scored as 1 only if the cow initiated a subsequent lactation as a result of the first service as determined by an acceptable gestation interval)	Fertility success (offspring)	Reproduction/survival	Offspring	0/1	up	26876		0.4	0.49	-0.004	0.001	-1	-0.816327	-0.004	-1	-0.816327	<0.01	0.01	similar to Cassel et al. 2003a?	Fped	4.65	2.19	0
Horses	Friesian	Friesian	Netherlands	Sevinga et al.	J. Anim. Sci.	2004	Sevinga_2004	Sevinga_2004_Friesian	Effect of inbreeding on the incidence of retained placenta in Friesian horses	Retained placenta incidence	Calving ease	Reproduction/survival	Direct	%	down	495	436	53.9	NA	0.12	0.052	0.222635	NA	-0.12	-0.222635	NA	NA	0.05	pedigree of 52392 animals	Fped	15.7	NA	0
Horses	Friesian	Friesian	Netherlands	Sevinga et al.	J. Anim. Sci.	2004	Sevinga_2004	Sevinga_2004_Friesian	Effect of inbreeding on the incidence of retained placenta in Friesian horses	Retained placenta incidence	Calving ease	Reproduction/survival	Direct	%	down	495	436	53.9	NA	-0.016	0.019	-0.0296846	NA	0.016	0.0296846	NA	NA	0.11	pedigree of 52392 animals	Fped	15.7	NA	0
Sheep	Muzaffarnagari	Muzaffarnagari	India	Mandal et al.	Asian-Aust. J. Anim. Sci.	2004	Mandal_2004	Mandal_2004_Muzaffarnagari	Effects of inbreeding on lamb survival in a flock of Muzaffarnagari sheep	Survivability up to 1 month	Offspring survival (maternal)	Reproduction/survival	Maternal	%	up	4628	1446	92.76	NA	-0.25	0.18	-0.269513	NA	-0.25	-0.269513	NA	>0.05	NA	NA	Fped	1	2.05	0
Sheep	Muzaffarnagari	Muzaffarnagari	India	Mandal et al.	Asian-Aust. J. Anim. Sci.	2004	Mandal_2004	Mandal_2004_Muzaffarnagari	Effects of inbreeding on lamb survival in a flock of Muzaffarnagari sheep	Survivability up to 12 months	Offspring survival (maternal)	Reproduction/survival	Maternal	%	up	4628	1446	84.74	NA	-0.23	0.26	-0.271418	NA	-0.23	-0.271418	NA	>0.05	NA	NA	Fped	1	2.05	0
Sheep	Muzaffarnagari	Muzaffarnagari	India	Mandal et al.	Asian-Aust. J. Anim. Sci.	2004	Mandal_2004	Mandal_2004_Muzaffarnagari	Effects of inbreeding on lamb survival in a flock of Muzaffarnagari sheep	Survivability up to 15 days	Offspring survival (maternal)	Reproduction/survival	Maternal	%	up	4628	1446	93.99	NA	-0.16	0.17	-0.170231	NA	-0.16	-0.170231	NA	>0.05	NA	NA	Fped	1	2.05	0
Sheep	Muzaffarnagari	Muzaffarnagari	India	Mandal et al.	Asian-Aust. J. Anim. Sci.	2004	Mandal_2004	Mandal_2004_Muzaffarnagari	Effects of inbreeding on lamb survival in a flock of Muzaffarnagari sheep	Survivability up to 2 months	Offspring survival (maternal)	Reproduction/survival	Maternal	%	up	4628	1446	91.75	NA	-0.21	0.2	-0.228883	NA	-0.21	-0.228883	NA	>0.05	NA	NA	Fped	1	2.05	0
Sheep	Muzaffarnagari	Muzaffarnagari	India	Mandal et al.	Asian-Aust. J. Anim. Sci.	2004	Mandal_2004	Mandal_2004_Muzaffarnagari	Effects of inbreeding on lamb survival in a flock of Muzaffarnagari sheep	Survivability up to 3 days	Offspring survival (maternal)	Reproduction/survival	Maternal	%	up	4628	1446	96.15	NA	-0.18	0.13	-0.187207	NA	-0.18	-0.187207	NA	>0.05	NA	NA	Fped	1	2.05	0
Sheep	Muzaffarnagari	Muzaffarnagari	India	Mandal et al.	Asian-Aust. J. Anim. Sci.	2004	Mandal_2004	Mandal_2004_Muzaffarnagari	Effects of inbreeding on lamb survival in a flock of Muzaffarnagari sheep	Survivability up to 3 months	Offspring survival (maternal)	Reproduction/survival	Maternal	%	up	4628	1446	90.75	NA	-0.41	0.21	-0.451791	NA	-0.41	-0.451791	NA	>0.05	NA	NA	Fped	1	2.05	0
Sheep	Muzaffarnagari	Muzaffarnagari	India	Mandal et al.	Asian-Aust. J. Anim. Sci.	2004	Mandal_2004	Mandal_2004_Muzaffarnagari	Effects of inbreeding on lamb survival in a flock of Muzaffarnagari sheep	Survivability up to 6 months	Offspring survival (maternal)	Reproduction/survival	Maternal	%	up	4628	1446	87.39	NA	-0.44	0.24	-0.50349	NA	-0.44	-0.50349	NA	>0.05	NA	NA	Fped	1	2.05	0
Sheep	Muzaffarnagari	Muzaffarnagari	India	Mandal et al.	Asian-Aust. J. Anim. Sci.	2004	Mandal_2004	Mandal_2004_Muzaffarnagari	Effects of inbreeding on lamb survival in a flock of Muzaffarnagari sheep	Survivability up to 7 days	Offspring survival (maternal)	Reproduction/survival	Maternal	%	up	4628	1446	94.8	NA	-0.25	0.15	-0.263713	NA	-0.25	-0.263713	NA	>0.05	NA	NA	Fped	1	2.05	0
Sheep	Muzaffarnagari	Muzaffarnagari	India	Mandal et al.	Asian-Aust. J. Anim. Sci.	2004	Mandal_2004	Mandal_2004_Muzaffarnagari	Effects of inbreeding on lamb survival in a flock of Muzaffarnagari sheep	Survivability up to 9 months	Offspring survival (maternal)	Reproduction/survival	Maternal	%	up	4628	1446	86.19	NA	-0.31	0.25	-0.35967	NA	-0.31	-0.35967	NA	>0.05	NA	NA	Fped	1	2.05	0
Cattle	Karan Swiss	Karan Swiss	India	Singh and Gurnani	Indian J. Anim. Sci.	2004	Singh_2004	Singh_2004_Karan Swiss	Trend and effect of inbreeding on survivability and performance traits in closed herd of Karan Swiss and Karan Fries cattle	Calving interval lact1	Fertility interval	Reproduction/survival	Direct	days	down	330		412	NA	0.0035	0.0047	0.000849515	NA	-0.0035	-0.000849515	NA	>0.05	NA	NA	Fped	2	NA	0
Cattle	Karan Swiss	Karan Swiss	India	Singh and Gurnani	Indian J. Anim. Sci.	2004	Singh_2004	Singh_2004_Karan Swiss	Trend and effect of inbreeding on survivability and performance traits in closed herd of Karan Swiss and Karan Fries cattle	Service period (first)	Fertility interval	Reproduction/survival	Direct	days	down	330		129	NA	0.0008	0.006	0.000620155	NA	-0.0008	-0.000620155	NA	>0.05	NA	NA	Fped	2	NA	0
Cattle	Karan Swiss	Karan Swiss	India	Singh and Gurnani	Indian J. Anim. Sci.	2004	Singh_2004	Singh_2004_Karan Swiss	Trend and effect of inbreeding on survivability and performance traits in closed herd of Karan Swiss and Karan Fries cattle	Milk yield per day of calving interval lact1	Milk yield	Production	Direct	kg	up	330		8	NA	-0.365	0.23	-4.5625	NA	-0.365	-4.5625	NA	>0.05	NA	NA	Fped	2	NA	0
Cattle	Karan Swiss	Karan Swiss	India	Singh and Gurnani	Indian J. Anim. Sci.	2004	Singh_2004	Singh_2004_Karan Swiss	Trend and effect of inbreeding on survivability and performance traits in closed herd of Karan Swiss and Karan Fries cattle	Dry period length lact2	Production other	Production	Direct	days	down	330		80	NA	0.0123	0.0052	0.015375	NA	-0.0123	-0.015375	NA	<0.05	NA	NA	Fped	2	NA	0
Cattle	Karan Swiss	Karan Swiss	India	Singh and Gurnani	Indian J. Anim. Sci.	2004	Singh_2004	Singh_2004_Karan Swiss	Trend and effect of inbreeding on survivability and performance traits in closed herd of Karan Swiss and Karan Fries cattle	305-d milk yield, lact1	Milk yield	Production	Direct	kg	up	416		2842	NA	-0.0005	0.0004	-1.75932e-05	NA	-0.0005	-1.75932e-05	NA	>0.05	NA	NA	Fped	2	NA	0
Cattle	Karan Swiss	Karan Swiss	India	Singh and Gurnani	Indian J. Anim. Sci.	2004	Singh_2004	Singh_2004_Karan Swiss	Trend and effect of inbreeding on survivability and performance traits in closed herd of Karan Swiss and Karan Fries cattle	Milk yield per day of lactation length lact1	Milk yield	Production	Direct	kg	up	416		9.6	NA	-0.264	0.216	-2.75	NA	-0.264	-2.75	NA	>0.05	NA	NA	Fped	2	NA	0
Cattle	Karan Swiss	Karan Swiss	India	Singh and Gurnani	Indian J. Anim. Sci.	2004	Singh_2004	Singh_2004_Karan Swiss	Trend and effect of inbreeding on survivability and performance traits in closed herd of Karan Swiss and Karan Fries cattle	Lactation length lact2	Production other	Production	Direct	days	up	416		326	NA	0.0044	0.0052	0.00134969	NA	0.0044	0.00134969	NA	>0.05	NA	NA	Fped	2	NA	0
Cattle	Karan Fries	Karan Fries	India	Singh and Gurnani	Indian J. Anim. Sci.	2004	Singh_2004	Singh_2004_Karan Fries	Trend and effect of inbreeding on survivability and performance traits in closed herd of Karan Swiss and Karan Fries cattle	Calving interval lact1	Fertility interval	Reproduction/survival	Direct	days	down	450		418	NA	0.0134	0.0062	0.00320574	NA	-0.0134	-0.00320574	NA	<0.05	NA	NA	Fped	1.4	NA	0
Cattle	Karan Fries	Karan Fries	India	Singh and Gurnani	Indian J. Anim. Sci.	2004	Singh_2004	Singh_2004_Karan Fries	Trend and effect of inbreeding on survivability and performance traits in closed herd of Karan Swiss and Karan Fries cattle	Service period (first)	Fertility interval	Reproduction/survival	Direct	days	down	450		135	NA	0.0124	0.0061	0.00918519	NA	-0.0124	-0.00918519	NA	<0.05	NA	NA	Fped	1.4	NA	0
Cattle	Karan Fries	Karan Fries	India	Singh and Gurnani	Indian J. Anim. Sci.	2004	Singh_2004	Singh_2004_Karan Fries	Trend and effect of inbreeding on survivability and performance traits in closed herd of Karan Swiss and Karan Fries cattle	Milk yield per day of calving interval lact1	Milk yield	Production	Direct	kg	up	450		9	NA	-0.5059	0.2523	-5.62111	NA	-0.5059	-5.62111	NA	<0.05	NA	NA	Fped	1.4	NA	0
Cattle	Karan Fries	Karan Fries	India	Singh and Gurnani	Indian J. Anim. Sci.	2004	Singh_2004	Singh_2004_Karan Fries	Trend and effect of inbreeding on survivability and performance traits in closed herd of Karan Swiss and Karan Fries cattle	Dry period length lact3	Production other	Production	Direct	days	down	450		71	NA	0.0223	0.0133	0.0314085	NA	-0.0223	-0.0314085	NA	>0.05	NA	NA	Fped	1.4	NA	0
Cattle	Karan Swiss	Karan Swiss	India	Singh and Gurnani	Indian J. Anim. Sci.	2004	Singh_2004	Singh_2004_Karan Swiss	Trend and effect of inbreeding on survivability and performance traits in closed herd of Karan Swiss and Karan Fries cattle	Weight at first calving	Weight	Weight/growth	Direct	kg	up	456		400	NA	0.003	0.007	0.00075	NA	0.003	0.00075	NA	>0.05	NA	NA	Fped	2	NA	0
Cattle	Karan Swiss	Karan Swiss	India	Singh and Gurnani	Indian J. Anim. Sci.	2004	Singh_2004	Singh_2004_Karan Swiss	Trend and effect of inbreeding on survivability and performance traits in closed herd of Karan Swiss and Karan Fries cattle	Weight at first fertile service	Weight	Weight/growth	Direct	kg	up	471		312	NA	0.01	0.008	0.00320513	NA	0.01	0.00320513	NA	>0.05	NA	NA	Fped	2	NA	0
Cattle	Karan Swiss	Karan Swiss	India	Singh and Gurnani	Indian J. Anim. Sci.	2004	Singh_2004	Singh_2004_Karan Swiss	Trend and effect of inbreeding on survivability and performance traits in closed herd of Karan Swiss and Karan Fries cattle	Age at first calving	Fertility interval	Reproduction/survival	Direct	days	down	472		1014	NA	0.005	0.003	0.000493097	NA	-0.005	-0.000493097	NA	>0.05	NA	NA	Fped	2	NA	0
Cattle	Karan Fries	Karan Fries	India	Singh and Gurnani	Indian J. Anim. Sci.	2004	Singh_2004	Singh_2004_Karan Fries	Trend and effect of inbreeding on survivability and performance traits in closed herd of Karan Swiss and Karan Fries cattle	305-d milk yield, lact1	Milk yield	Production	Direct	kg	up	563		3196	NA	-0.0006	0.0005	-1.87735e-05	NA	-0.0006	-1.87735e-05	NA	>0.05	NA	NA	Fped	1.4	NA	0
Cattle	Karan Fries	Karan Fries	India	Singh and Gurnani	Indian J. Anim. Sci.	2004	Singh_2004	Singh_2004_Karan Fries	Trend and effect of inbreeding on survivability and performance traits in closed herd of Karan Swiss and Karan Fries cattle	Milk yield per day of lactation length lact1	Milk yield	Production	Direct	kg	up	563		10.6	NA	-0.2104	0.158	-1.98491	NA	-0.2104	-1.98491	NA	>0.05	NA	NA	Fped	1.4	NA	0
Cattle	Karan Fries	Karan Fries	India	Singh and Gurnani	Indian J. Anim. Sci.	2004	Singh_2004	Singh_2004_Karan Fries	Trend and effect of inbreeding on survivability and performance traits in closed herd of Karan Swiss and Karan Fries cattle	Lactation length lact3	Production other	Production	Direct	days	up	563		344	NA	0.0036	0.0045	0.00104651	NA	0.0036	0.00104651	NA	>0.05	NA	NA	Fped	1.4	NA	0
Cattle	Karan Fries	Karan Fries	India	Singh and Gurnani	Indian J. Anim. Sci.	2004	Singh_2004	Singh_2004_Karan Fries	Trend and effect of inbreeding on survivability and performance traits in closed herd of Karan Swiss and Karan Fries cattle	Age at first calving	Fertility interval	Reproduction/survival	Direct	days	down	584		954	NA	0.005	0.003	0.000524109	NA	-0.005	-0.000524109	NA	>0.05	NA	NA	Fped	1.4	NA	0
Cattle	Karan Fries	Karan Fries	India	Singh and Gurnani	Indian J. Anim. Sci.	2004	Singh_2004	Singh_2004_Karan Fries	Trend and effect of inbreeding on survivability and performance traits in closed herd of Karan Swiss and Karan Fries cattle	Weight at first calving	Weight	Weight/growth	Direct	kg	up	650		402.8	NA	-0.029	0.008	-0.0071996	NA	-0.029	-0.0071996	NA	<0.01	NA	NA	Fped	1.4	NA	0
Cattle	Karan Fries	Karan Fries	India	Singh and Gurnani	Indian J. Anim. Sci.	2004	Singh_2004	Singh_2004_Karan Fries	Trend and effect of inbreeding on survivability and performance traits in closed herd of Karan Swiss and Karan Fries cattle	Weight at first fertile service	Weight	Weight/growth	Direct	kg	up	674		307.4	NA	-0.023	0.011	-0.00748211	NA	-0.023	-0.00748211	NA	<0.01	NA	NA	Fped	1.4	NA	0
Cattle	Karan Swiss	Karan Swiss	India	Singh and Gurnani	Indian J. Anim. Sci.	2004	Singh_2004	Singh_2004_Karan Swiss	Trend and effect of inbreeding on survivability and performance traits in closed herd of Karan Swiss and Karan Fries cattle	Weight at 12 months	Weight	Weight/growth	Direct	kg	up	746		178.2	NA	-0.009	0.01	-0.00505051	NA	-0.009	-0.00505051	NA	>0.05	NA	NA	Fped	2	NA	0
Cattle	Karan Swiss	Karan Swiss	India	Singh and Gurnani	Indian J. Anim. Sci.	2004	Singh_2004	Singh_2004_Karan Swiss	Trend and effect of inbreeding on survivability and performance traits in closed herd of Karan Swiss and Karan Fries cattle	Weight at 6 months	Weight	Weight/growth	Direct	kg	up	803		103.8	NA	0.005	0.017	0.00481696	NA	0.005	0.00481696	NA	>0.05	NA	NA	Fped	2	NA	0
Cattle	Karan Swiss	Karan Swiss	India	Singh and Gurnani	Indian J. Anim. Sci.	2004	Singh_2004	Singh_2004_Karan Swiss	Trend and effect of inbreeding on survivability and performance traits in closed herd of Karan Swiss and Karan Fries cattle	Weight at 3 months	Weight	Weight/growth	Direct	kg	up	815		52.2	NA	0.005	0.028	0.00957854	NA	0.005	0.00957854	NA	>0.05	NA	NA	Fped	2	NA	0
Cattle	Karan Swiss	Karan Swiss	India	Singh and Gurnani	Indian J. Anim. Sci.	2004	Singh_2004	Singh_2004_Karan Swiss	Trend and effect of inbreeding on survivability and performance traits in closed herd of Karan Swiss and Karan Fries cattle	Birth weight	Birth weight	Weight/growth	Direct	kg	up	982		27.8	NA	-0.053	0.048	-0.190647	NA	-0.053	-0.190647	NA	>0.05	NA	NA	Fped	2	NA	0
Cattle	Karan Fries	Karan Fries	India	Singh and Gurnani	Indian J. Anim. Sci.	2004	Singh_2004	Singh_2004_Karan Fries	Trend and effect of inbreeding on survivability and performance traits in closed herd of Karan Swiss and Karan Fries cattle	Weight at 12 months	Weight	Weight/growth	Direct	kg	up	1055		182.6	NA	-0.045	0.011	-0.024644	NA	-0.045	-0.024644	NA	<0.01	NA	NA	Fped	1.4	NA	0
Cattle	Karan Fries	Karan Fries	India	Singh and Gurnani	Indian J. Anim. Sci.	2004	Singh_2004	Singh_2004_Karan Fries	Trend and effect of inbreeding on survivability and performance traits in closed herd of Karan Swiss and Karan Fries cattle	Weight at 6 months	Weight	Weight/growth	Direct	kg	up	1145		113.4	NA	-0.059	0.017	-0.0520282	NA	-0.059	-0.0520282	NA	<0.01	NA	NA	Fped	1.4	NA	0
Cattle	Karan Fries	Karan Fries	India	Singh and Gurnani	Indian J. Anim. Sci.	2004	Singh_2004	Singh_2004_Karan Fries	Trend and effect of inbreeding on survivability and performance traits in closed herd of Karan Swiss and Karan Fries cattle	Weight at 3 months	Weight	Weight/growth	Direct	kg	up	1202		59.3	NA	-0.061	0.029	-0.102867	NA	-0.061	-0.102867	NA	<0.05	NA	NA	Fped	1.4	NA	0
Cattle	Karan Fries	Karan Fries	India	Singh and Gurnani	Indian J. Anim. Sci.	2004	Singh_2004	Singh_2004_Karan Fries	Trend and effect of inbreeding on survivability and performance traits in closed herd of Karan Swiss and Karan Fries cattle	Birth weight	Birth weight	Weight/growth	Direct	kg	up	1385		28.4	NA	-0.133	0.059	-0.46831	NA	-0.133	-0.46831	NA	<0.01	NA	NA	Fped	1.4	NA	0
Sheep	Muzaffarnagari	Muzaffarnagari	India	Mandal et al.	Asian-Aust. J. Anim. Sci.	2004	Mandal_2004	Mandal_2004_Muzaffarnagari	Effects of inbreeding on lamb survival in a flock of Muzaffarnagari sheep	Survivability up to 1 month	Offspring survival	Reproduction/survival	Direct	%	up	4628		92.76	NA	-0.36	0.13	-0.388098	NA	-0.36	-0.388098	NA	<0.01	NA	NA	Fped	1.6	2.8	0
Sheep	Muzaffarnagari	Muzaffarnagari	India	Mandal et al.	Asian-Aust. J. Anim. Sci.	2004	Mandal_2004	Mandal_2004_Muzaffarnagari	Effects of inbreeding on lamb survival in a flock of Muzaffarnagari sheep	Survivability up to 12 months	Offspring survival	Reproduction/survival	Direct	%	up	4628		84.74	NA	-0.49	0.18	-0.578239	NA	-0.49	-0.578239	NA	<0.01	NA	NA	Fped	1.6	2.8	0
Sheep	Muzaffarnagari	Muzaffarnagari	India	Mandal et al.	Asian-Aust. J. Anim. Sci.	2004	Mandal_2004	Mandal_2004_Muzaffarnagari	Effects of inbreeding on lamb survival in a flock of Muzaffarnagari sheep	Survivability up to 15 days	Offspring survival	Reproduction/survival	Direct	%	up	4628		93.99	NA	-0.31	0.12	-0.329822	NA	-0.31	-0.329822	NA	<0.01	NA	NA	Fped	1.6	2.8	0
Sheep	Muzaffarnagari	Muzaffarnagari	India	Mandal et al.	Asian-Aust. J. Anim. Sci.	2004	Mandal_2004	Mandal_2004_Muzaffarnagari	Effects of inbreeding on lamb survival in a flock of Muzaffarnagari sheep	Survivability up to 2 months	Offspring survival	Reproduction/survival	Direct	%	up	4628		91.75	NA	-0.32	0.14	-0.348774	NA	-0.32	-0.348774	NA	<0.01	NA	NA	Fped	1.6	2.8	0
Sheep	Muzaffarnagari	Muzaffarnagari	India	Mandal et al.	Asian-Aust. J. Anim. Sci.	2004	Mandal_2004	Mandal_2004_Muzaffarnagari	Effects of inbreeding on lamb survival in a flock of Muzaffarnagari sheep	Survivability up to 3 days	Offspring survival	Reproduction/survival	Direct	%	up	4628		96.15	NA	-0.08	0.09	-0.0832033	NA	-0.08	-0.0832033	NA	>0.05	NA	NA	Fped	1.6	2.8	0
Sheep	Muzaffarnagari	Muzaffarnagari	India	Mandal et al.	Asian-Aust. J. Anim. Sci.	2004	Mandal_2004	Mandal_2004_Muzaffarnagari	Effects of inbreeding on lamb survival in a flock of Muzaffarnagari sheep	Survivability up to 3 months	Offspring survival	Reproduction/survival	Direct	%	up	4628		90.75	NA	-0.31	0.15	-0.341598	NA	-0.31	-0.341598	NA	<0.05	NA	NA	Fped	1.6	2.8	0
Sheep	Muzaffarnagari	Muzaffarnagari	India	Mandal et al.	Asian-Aust. J. Anim. Sci.	2004	Mandal_2004	Mandal_2004_Muzaffarnagari	Effects of inbreeding on lamb survival in a flock of Muzaffarnagari sheep	Survivability up to 6 months	Offspring survival	Reproduction/survival	Direct	%	up	4628		87.39	NA	-0.33	0.17	-0.377618	NA	-0.33	-0.377618	NA	<0.05	NA	NA	Fped	1.6	2.8	0
Sheep	Muzaffarnagari	Muzaffarnagari	India	Mandal et al.	Asian-Aust. J. Anim. Sci.	2004	Mandal_2004	Mandal_2004_Muzaffarnagari	Effects of inbreeding on lamb survival in a flock of Muzaffarnagari sheep	Survivability up to 7 days	Offspring survival	Reproduction/survival	Direct	%	up	4628		94.8	NA	-0.15	0.1	-0.158228	NA	-0.15	-0.158228	NA	>0.05	NA	NA	Fped	1.6	2.8	0
Sheep	Muzaffarnagari	Muzaffarnagari	India	Mandal et al.	Asian-Aust. J. Anim. Sci.	2004	Mandal_2004	Mandal_2004_Muzaffarnagari	Effects of inbreeding on lamb survival in a flock of Muzaffarnagari sheep	Survivability up to 9 months	Offspring survival	Reproduction/survival	Direct	%	up	4628		86.19	NA	-0.44	0.18	-0.5105	NA	-0.44	-0.5105	NA	<0.01	NA	NA	Fped	1.6	2.8	0
Sheep	Muzaffarnagari	Muzaffarnagari	India	Mandal et al.	Asian-Aust. J. Anim. Sci.	2005	Mandal_2005	Mandal_2005_Muzaffarnagari	Studies on inbreeding and its effects on growth and fleece traits of Muzaffarnagari sheep	Fleece weight at 12 months	Fleece production (maternal)	Production	Maternal	kg	up	2071	NA	0.517	NA	-0.001	0.002	-0.193424	NA	-0.001	-0.193424	NA	>0.05	NA	NA	Fped	0.9	1.99	0
Sheep	Muzaffarnagari	Muzaffarnagari	India	Mandal et al.	Asian-Aust. J. Anim. Sci.	2005	Mandal_2005	Mandal_2005_Muzaffarnagari	Studies on inbreeding and its effects on growth and fleece traits of Muzaffarnagari sheep	Weight at 12 months	Weight (maternal)	Weight/growth	Maternal	kg	up	2156	NA	30.12	NA	-0.029	0.056	-0.0962815	NA	-0.029	-0.0962815	NA	>0.05	NA	NA	Fped	0.9	1.99	0
Sheep	Muzaffarnagari	Muzaffarnagari	India	Mandal et al.	Asian-Aust. J. Anim. Sci.	2005	Mandal_2005	Mandal_2005_Muzaffarnagari	Studies on inbreeding and its effects on growth and fleece traits of Muzaffarnagari sheep	Weight at 9 months	Weight (maternal)	Weight/growth	Maternal	kg	up	2570	NA	26.86	NA	-0.092	0.048	-0.342517	NA	-0.092	-0.342517	NA	>0.05	NA	NA	Fped	0.9	1.99	0
Sheep	Muzaffarnagari	Muzaffarnagari	India	Mandal et al.	Asian-Aust. J. Anim. Sci.	2005	Mandal_2005	Mandal_2005_Muzaffarnagari	Studies on inbreeding and its effects on growth and fleece traits of Muzaffarnagari sheep	Fleece weight at 6 months	Fleece production (maternal)	Production	Maternal	kg	up	2961	NA	0.527	NA	-0.001	0.002	-0.189753	NA	-0.001	-0.189753	NA	>0.05	NA	NA	Fped	0.9	1.99	0
Sheep	Muzaffarnagari	Muzaffarnagari	India	Mandal et al.	Asian-Aust. J. Anim. Sci.	2005	Mandal_2005	Mandal_2005_Muzaffarnagari	Studies on inbreeding and its effects on growth and fleece traits of Muzaffarnagari sheep	Weight at 6 months	Weight (maternal)	Weight/growth	Maternal	kg	up	3226	NA	23.36	NA	-0.004	0.046	-0.0171233	NA	-0.004	-0.0171233	NA	>0.05	NA	NA	Fped	0.9	1.99	0
Sheep	Muzaffarnagari	Muzaffarnagari	India	Mandal et al.	Asian-Aust. J. Anim. Sci.	2005	Mandal_2005	Mandal_2005_Muzaffarnagari	Studies on inbreeding and its effects on growth and fleece traits of Muzaffarnagari sheep	Weight at 3 months	Weight (maternal)	Weight/growth	Maternal	kg	up	3917	NA	14.51	NA	-0.029	0.032	-0.199862	NA	-0.029	-0.199862	NA	>0.05	NA	NA	Fped	0.9	1.99	0
Sheep	Muzaffarnagari	Muzaffarnagari	India	Mandal et al.	Asian-Aust. J. Anim. Sci.	2005	Mandal_2005	Mandal_2005_Muzaffarnagari	Studies on inbreeding and its effects on growth and fleece traits of Muzaffarnagari sheep	Birth weight	Birth weight (maternal)	Weight/growth	Maternal	kg	up	4368	NA	3.21	NA	0.005	0.005	0.155763	NA	0.005	0.155763	NA	>0.05	NA	NA	Fped	0.9	1.99	0
Pigs	Indian indigenous	Indian indigenous	India	Kumari et al.	Indian J. Anim. Sci.	2005	Kumari_2005	Kumari_2005_Indian indigenous	Effect of inbreeding on some economic traits of indigenous pigs	Age at first conception	Fertility interval	Reproduction/survival	Direct	days	up	77		303.96	NA	-0.9722	NA	-0.319845	NA	-0.9722	-0.319845	NA	>0.05	NA	NA	Fped	NA	NA	0
Pigs	Indian indigenous	Indian indigenous	India	Kumari et al.	Indian J. Anim. Sci.	2005	Kumari_2005	Kumari_2005_Indian indigenous	Effect of inbreeding on some economic traits of indigenous pigs	Age at first farrowing	Fertility interval	Reproduction/survival	Direct	days	up	77		411.15	NA	-0.6448	NA	-0.156828	NA	-0.6448	-0.156828	NA	>0.05	NA	NA	Fped	NA	NA	0
Pigs	Indian indigenous	Indian indigenous	India	Kumari et al.	Indian J. Anim. Sci.	2005	Kumari_2005	Kumari_2005_Indian indigenous	Effect of inbreeding on some economic traits of indigenous pigs	Preweaning average daily gain males	Growth (maternal)	Weight/growth	Maternal	g/day	up	100		138.43	NA	0.9121	NA	0.658889	NA	0.9121	0.658889	NA	>0.05	NA	NA	Fped	NA	NA	0
Pigs	Indian indigenous	Indian indigenous	India	Kumari et al.	Indian J. Anim. Sci.	2005	Kumari_2005	Kumari_2005_Indian indigenous	Effect of inbreeding on some economic traits of indigenous pigs	Average weaning weight males	Weight (maternal)	Weight/growth	Maternal	kg	up	100		8.57	NA	0.0518	NA	0.604434	NA	0.0518	0.604434	NA	>0.05	NA	NA	Fped	NA	NA	0
Pigs	Indian indigenous	Indian indigenous	India	Kumari et al.	Indian J. Anim. Sci.	2005	Kumari_2005	Kumari_2005_Indian indigenous	Effect of inbreeding on some economic traits of indigenous pigs	Preweaning average daily gain females	Growth (maternal)	Weight/growth	Maternal	g/day	up	102		137.32	NA	0.2217	NA	0.161448	NA	0.2217	0.161448	NA	>0.05	NA	NA	Fped	NA	NA	0
Pigs	Indian indigenous	Indian indigenous	India	Kumari et al.	Indian J. Anim. Sci.	2005	Kumari_2005	Kumari_2005_Indian indigenous	Effect of inbreeding on some economic traits of indigenous pigs	Average weaning weight females	Weight (maternal)	Weight/growth	Maternal	kg	up	102		8.47	NA	0.0089	NA	0.105077	NA	0.0089	0.105077	NA	>0.05	NA	NA	Fped	NA	NA	0
Pigs	Indian indigenous	Indian indigenous	India	Kumari et al.	Indian J. Anim. Sci.	2005	Kumari_2005	Kumari_2005_Indian indigenous	Effect of inbreeding on some economic traits of indigenous pigs	Litter size at weaning	Litter size at later stage (maternal)	Reproduction/survival	Maternal	n	up	108		5.31	NA	0.0525	NA	0.988701	NA	0.0525	0.988701	NA	>0.05	NA	NA	Fped	NA	NA	0
Pigs	Indian indigenous	Indian indigenous	India	Kumari et al.	Indian J. Anim. Sci.	2005	Kumari_2005	Kumari_2005_Indian indigenous	Effect of inbreeding on some economic traits of indigenous pigs	Litter weight at weaning	Litter weight at weaning (maternal)	Production	Maternal	kg	up	108		45.59	NA	0.5839	NA	1.28076	NA	0.5839	1.28076	NA	>0.05	NA	NA	Fped	NA	NA	0
Pigs	Indian indigenous	Indian indigenous	India	Kumari et al.	Indian J. Anim. Sci.	2005	Kumari_2005	Kumari_2005_Indian indigenous	Effect of inbreeding on some economic traits of indigenous pigs	Average birth weight females	Birth weight (maternal)	Weight/growth	Maternal	kg	up	113		0.77	NA	0.0014	NA	0.181818	NA	0.0014	0.181818	NA	>0.05	NA	NA	Fped	NA	NA	0
Pigs	Indian indigenous	Indian indigenous	India	Kumari et al.	Indian J. Anim. Sci.	2005	Kumari_2005	Kumari_2005_Indian indigenous	Effect of inbreeding on some economic traits of indigenous pigs	Average birth weight males	Birth weight (maternal)	Weight/growth	Maternal	kg	up	113		0.79	NA	0.0023	NA	0.291139	NA	0.0023	0.291139	NA	>0.05	NA	NA	Fped	NA	NA	0
Pigs	Indian indigenous	Indian indigenous	India	Kumari et al.	Indian J. Anim. Sci.	2005	Kumari_2005	Kumari_2005_Indian indigenous	Effect of inbreeding on some economic traits of indigenous pigs	Litter size	Litter size (maternal)	Reproduction/survival	Maternal	n	up	113		6.54	NA	0.0068	NA	0.103976	NA	0.0068	0.103976	NA	>0.05	NA	NA	Fped	NA	NA	0
Pigs	Indian indigenous	Indian indigenous	India	Kumari et al.	Indian J. Anim. Sci.	2005	Kumari_2005	Kumari_2005_Indian indigenous	Effect of inbreeding on some economic traits of indigenous pigs	Litter weight at birth	Litter weight (maternal)	Production	Maternal	kg	up	113		5.14	NA	0.0432	NA	0.840467	NA	0.0432	0.840467	NA	>0.05	NA	NA	Fped	NA	NA	0
Horses	Arab	Arab	Poland	Sierszchulski et al.	Anim. Sci. Pap. Rep.	2005	Sierszchulski_2005	Sierszchulski_2005_Arab	Inbreeding rate and its effect on three body conformation traits in Arab mares	Chest circumference	Body dimensions	Conformation	Direct	cm	up	706		174.8	5.37	-0.000488	NA	-0.000279176	-0.00908752	-0.000488	-0.000279176	-0.00908752	>0.05	0.05	pedigree of 1027 animals	Fped	0.88	NA	0
Horses	Arab	Arab	Poland	Sierszchulski et al.	Anim. Sci. Pap. Rep.	2005	Sierszchulski_2005	Sierszchulski_2005_Arab	Inbreeding rate and its effect on three body conformation traits in Arab mares	Height at withers	Body dimensions	Conformation	Direct	cm	up	706		149.5	2.92	-0.000934	NA	-0.000624749	-0.0319863	-0.000934	-0.000624749	-0.0319863	>0.05	0.16	pedigree of 1027 animals	Fped	0.88	NA	0
Horses	Arab	Arab	Poland	Sierszchulski et al.	Anim. Sci. Pap. Rep.	2005	Sierszchulski_2005	Sierszchulski_2005_Arab	Inbreeding rate and its effect on three body conformation traits in Arab mares	Cannon circumference	Bone quality	Conformation	Direct	cm	up	706		18.2	0.54	-6.7e-05	NA	-0.000368132	-0.0124074	-6.7e-05	-0.000368132	-0.0124074	>0.05	0.05	pedigree of 1027 animals	Fped	0.88	NA	0
Sheep	Muzaffarnagari	Muzaffarnagari	India	Mandal et al.	Asian-Aust. J. Anim. Sci.	2005	Mandal_2005	Mandal_2005_Muzaffarnagari	Studies on inbreeding and its effects on growth and fleece traits of Muzaffarnagari sheep	Fleece weight at 12 months	Fleece production	Production	Direct	kg	up	2071		0.517	NA	-0.002	0.001	-0.386847	NA	-0.002	-0.386847	NA	>0.05	NA	NA	Fped	1.64	2.9	0
Sheep	Muzaffarnagari	Muzaffarnagari	India	Mandal et al.	Asian-Aust. J. Anim. Sci.	2005	Mandal_2005	Mandal_2005_Muzaffarnagari	Studies on inbreeding and its effects on growth and fleece traits of Muzaffarnagari sheep	Weight at 12 months	Weight	Weight/growth	Direct	kg	up	2156		30.12	NA	-0.112	0.04	-0.371846	NA	-0.112	-0.371846	NA	<0.01	NA	NA	Fped	1.64	2.9	0
Sheep	Muzaffarnagari	Muzaffarnagari	India	Mandal et al.	Asian-Aust. J. Anim. Sci.	2005	Mandal_2005	Mandal_2005_Muzaffarnagari	Studies on inbreeding and its effects on growth and fleece traits of Muzaffarnagari sheep	Weight at 9 months	Weight	Weight/growth	Direct	kg	up	2570		26.86	NA	-0.129	0.034	-0.480268	NA	-0.129	-0.480268	NA	<0.01	NA	NA	Fped	1.64	2.9	0
Sheep	Muzaffarnagari	Muzaffarnagari	India	Mandal et al.	Asian-Aust. J. Anim. Sci.	2005	Mandal_2005	Mandal_2005_Muzaffarnagari	Studies on inbreeding and its effects on growth and fleece traits of Muzaffarnagari sheep	Fleece weight at 6 months	Fleece production	Production	Direct	kg	up	2961		0.527	NA	-0.001	0.001	-0.189753	NA	-0.001	-0.189753	NA	>0.05	NA	NA	Fped	1.64	2.9	0
Sheep	Muzaffarnagari	Muzaffarnagari	India	Mandal et al.	Asian-Aust. J. Anim. Sci.	2005	Mandal_2005	Mandal_2005_Muzaffarnagari	Studies on inbreeding and its effects on growth and fleece traits of Muzaffarnagari sheep	Weight at 6 months	Weight	Weight/growth	Direct	kg	up	3226		23.36	NA	-0.075	0.032	-0.321062	NA	-0.075	-0.321062	NA	<0.01	NA	NA	Fped	1.64	2.9	0
Sheep	Muzaffarnagari	Muzaffarnagari	India	Mandal et al.	Asian-Aust. J. Anim. Sci.	2005	Mandal_2005	Mandal_2005_Muzaffarnagari	Studies on inbreeding and its effects on growth and fleece traits of Muzaffarnagari sheep	Weight at 3 months	Weight	Weight/growth	Direct	kg	up	3917		14.51	NA	-0.048	0.021	-0.330806	NA	-0.048	-0.330806	NA	<0.01	NA	NA	Fped	1.64	2.9	0
Sheep	Muzaffarnagari	Muzaffarnagari	India	Mandal et al.	Asian-Aust. J. Anim. Sci.	2005	Mandal_2005	Mandal_2005_Muzaffarnagari	Studies on inbreeding and its effects on growth and fleece traits of Muzaffarnagari sheep	Birth weight	Birth weight	Weight/growth	Direct	kg	up	4368		3.21	NA	-0.01	0.003	-0.311526	NA	-0.01	-0.311526	NA	<0.01	NA	NA	Fped	1.64	2.9	0
Cattle	Holstein	Holstein	UK	Wall et al.	J. Dairy Sci.	2005	Wall_2005	Wall_2005_Holstein	Impact of nonadditive genetic effects in the estimation of breeding values for fertility and correlated traits	Body condition score	Conformation other	Conformation	Direct	score (1 to 9)	optimum or not certain	110383		4.44	1.67	-0.0272	0.0025	-0.612613	-1.62874	NA	NA	NA	<0.01	NA	NCG >= 4	Fped	1.7	2	0
Cattle	Holstein	Holstein	UK	Wall et al.	J. Dairy Sci.	2005	Wall_2005	Wall_2005_Holstein	Impact of nonadditive genetic effects in the estimation of breeding values for fertility and correlated traits	Number of inseminations	Fertility success	Reproduction/survival	Direct	n	down	258271		1.65	0.99	0.0027	0.00115	0.163636	0.272727	-0.0027	-0.163636	-0.272727	<0.05	NA	NCG >= 4	Fped	1.7	2	0
Cattle	Holstein	Holstein	UK	Wall et al.	J. Dairy Sci.	2005	Wall_2005	Wall_2005_Holstein	Impact of nonadditive genetic effects in the estimation of breeding values for fertility and correlated traits	Calving interval	Fertility interval	Reproduction/survival	Direct	days	down	274489		395.2	54.3	0.2775	0.0552	0.0702176	0.51105	-0.2775	-0.0702176	-0.51105	<0.01	NA	NCG >= 4	Fped	1.7	2	0
Cattle	Holstein	Holstein	UK	Wall et al.	J. Dairy Sci.	2005	Wall_2005	Wall_2005_Holstein	Impact of nonadditive genetic effects in the estimation of breeding values for fertility and correlated traits	Non-return rate at 70 days after first insemination	Fertility success	Reproduction/survival	Direct	0/1	down	357507		0.69	0.46	-0.00099	0.00045	-0.143478	-0.215217	0.00099	0.143478	0.215217	<0.05	NA	NCG >= 4	Fped	1.7	2	0
Cattle	Holstein	Holstein	UK	Wall et al.	J. Dairy Sci.	2005	Wall_2005	Wall_2005_Holstein	Impact of nonadditive genetic effects in the estimation of breeding values for fertility and correlated traits	Days to first service, lact 1-3	Fertility interval	Reproduction/survival	Direct	days	down	358326		86.03	31.34	0.1675	0.0258	0.1947	0.534461	-0.1675	-0.1947	-0.534461	<0.01	NA	NCG >= 4	Fped	1.7	2	0
Cattle	Holstein	Holstein	UK	Wall et al.	J. Dairy Sci.	2005	Wall_2005	Wall_2005_Holstein	Impact of nonadditive genetic effects in the estimation of breeding values for fertility and correlated traits	Milk yield at test nearest to day 110	Milk yield	Production	Direct	kg	up	408847		23.87	5.93	-0.0539	0.0035	-0.225806	-0.908938	-0.0539	-0.225806	-0.908938	<0.01	NA	NCG >= 4	Fped	1.7	2	0
Cattle	Holstein	Holstein	Japan	Kawahara et al.	Asian-Aust. J. Anim. Sci.	2006	Kawahara_2006	Kawahara_2006_Holstein	Variance component estimates with dominance models for milk production in Holsteins of Japan using method R	305-d protein yield, lact 1-5	Protein yield	Production	Direct	kg	up	2990253	1662789	253	66	-1.15	NA	-0.454545	-1.74242	-1.15	-0.454545	-1.74242	NA	0.255	NA	Fped	NA	NA	0
Cattle	Holstein	Holstein	Japan	Kawahara et al.	Asian-Aust. J. Anim. Sci.	2006	Kawahara_2006	Kawahara_2006_Holstein	Variance component estimates with dominance models for milk production in Holsteins of Japan using method R	305-d protein %, lact 1-5	Protein%	Production	Direct	%	up	2990253	1662789	3.18	0.22	0.00082	NA	0.0257862	0.372727	0.00082	0.0257862	0.372727	NA	0.663	NA	Fped	NA	NA	0
Cattle	Holstein	Holstein	Japan	Kawahara et al.	Asian-Aust. J. Anim. Sci.	2006	Kawahara_2006	Kawahara_2006_Holstein	Variance component estimates with dominance models for milk production in Holsteins of Japan using method R	305-d solid non-fat %, lact 1-5	Milk other	Production	Direct	%	up	3248972	1724292	8.74	0.32	0.00031	NA	0.00354691	0.096875	0.00031	0.00354691	0.096875	NA	0.697	NA	Fped	NA	NA	0
Cattle	Holstein	Holstein	Japan	Kawahara et al.	Asian-Aust. J. Anim. Sci.	2006	Kawahara_2006	Kawahara_2006_Holstein	Variance component estimates with dominance models for milk production in Holsteins of Japan using method R	305-d solid non-fat yield, lact 1-5	Milk other	Production	Direct	kg	up	3248972	1724292	689	180	-3.24	NA	-0.470247	-1.8	-3.24	-0.470247	-1.8	NA	0.273	NA	Fped	NA	NA	0
Cattle	Holstein	Holstein	Japan	Kawahara et al.	Asian-Aust. J. Anim. Sci.	2006	Kawahara_2006	Kawahara_2006_Holstein	Variance component estimates with dominance models for milk production in Holsteins of Japan using method R	305-d fat yield, lact 1-5	Fat yield	Production	Direct	kg	up	3250100	1724634	301	83	-1.42	NA	-0.471761	-1.71084	-1.42	-0.471761	-1.71084	NA	0.287	NA	Fped	NA	NA	0
Cattle	Holstein	Holstein	Japan	Kawahara et al.	Asian-Aust. J. Anim. Sci.	2006	Kawahara_2006	Kawahara_2006_Holstein	Variance component estimates with dominance models for milk production in Holsteins of Japan using method R	305-d fat%, lact 1-5	Fat%	Production	Direct	%	up	3250100	1724634	3.83	0.46	0.00039	NA	0.0101828	0.0847826	0.00039	0.0101828	0.0847826	NA	0.723	NA	Fped	NA	NA	0
Cattle	Holstein	Holstein	Japan	Kawahara et al.	Asian-Aust. J. Anim. Sci.	2006	Kawahara_2006	Kawahara_2006_Holstein	Variance component estimates with dominance models for milk production in Holsteins of Japan using method R	305-d milk yield, lact 1-5	Milk yield	Production	Direct	kg	up	3250100	1724634	7899	2064	-36.16	NA	-0.457779	-1.75194	-36.16	-0.457779	-1.75194	NA	0.306	NA	Fped	NA	NA	0
Cattle	Tropicarne	Tropicarne	Mexico	Ruiz-Flores et al.	Agrociencia	2006	Ruiz-Flores_2006	Ruiz-Flores_2006_Tropicarne	Levels and effects of inbreeding on growth and reproductive traits in Tropicarne and brown Swiss cattle	Age at first calving	Fertility interval	Reproduction/survival	Direct	days	down	898		1072.4	138.3	0.41	2.811	0.038232	0.296457	-0.41	-0.038232	-0.296457	>0.05	NA	mean CGE of 3.2	Fped	1.8	3.5	0
Cattle	Brown Swiss	Brown Swiss	Mexico	Ruiz-Flores et al.	Agrociencia	2006	Ruiz-Flores_2006	Ruiz-Flores_2006_Brown Swiss	Levels and effects of inbreeding on growth and reproductive traits in Tropicarne and brown Swiss cattle	Weight at yearling	Weight	Weight/growth	Direct	kg	up	1916		343.9	69.8	-0.213	0.178	-0.0619366	-0.305158	-0.213	-0.0619366	-0.305158	>0.05	NA	mean CGE of 3.7	Fped	3.6	4.5	0
Cattle	Tropicarne	Tropicarne	Mexico	Ruiz-Flores et al.	Agrociencia	2006	Ruiz-Flores_2006	Ruiz-Flores_2006_Tropicarne	Levels and effects of inbreeding on growth and reproductive traits in Tropicarne and brown Swiss cattle	Weight at 18 months	Weight	Weight/growth	Direct	kg	up	2435		322.5	59.9	0.021	0.197	0.00651163	0.0350584	0.021	0.00651163	0.0350584	>0.05	NA	mean CGE of 3.2	Fped	1.8	3.5	0
Cattle	Tropicarne	Tropicarne	Mexico	Ruiz-Flores et al.	Agrociencia	2006	Ruiz-Flores_2006	Ruiz-Flores_2006_Tropicarne	Levels and effects of inbreeding on growth and reproductive traits in Tropicarne and brown Swiss cattle	Weight at yearling	Weight	Weight/growth	Direct	kg	up	2852		257.6	43.2	0.056	0.164	0.0217391	0.12963	0.056	0.0217391	0.12963	>0.05	NA	mean CGE of 3.2	Fped	1.8	3.5	0
Cattle	Brown Swiss	Brown Swiss	Mexico	Ruiz-Flores et al.	Agrociencia	2006	Ruiz-Flores_2006	Ruiz-Flores_2006_Brown Swiss	Levels and effects of inbreeding on growth and reproductive traits in Tropicarne and brown Swiss cattle	Weaning weight	Weight	Weight/growth	Direct	kg	up	2871		243.9	51.9	-0.106	0.145	-0.0434604	-0.204239	-0.106	-0.0434604	-0.204239	>0.05	NA	mean CGE of 3.7	Fped	3.6	4.5	0
Cattle	Brown Swiss	Brown Swiss	Mexico	Ruiz-Flores et al.	Agrociencia	2006	Ruiz-Flores_2006	Ruiz-Flores_2006_Brown Swiss	Levels and effects of inbreeding on growth and reproductive traits in Tropicarne and brown Swiss cattle	Weaning weight	Weight (maternal)	Weight/growth	Maternal	kg	up	2871		243.9	51.9	0.093	0.157	0.0381304	0.179191	0.093	0.0381304	0.179191	>0.05	NA	mean CGE of 3.7	Fped	3.6	4.5	0
Cattle	Tropicarne	Tropicarne	Mexico	Ruiz-Flores et al.	Agrociencia	2006	Ruiz-Flores_2006	Ruiz-Flores_2006_Tropicarne	Levels and effects of inbreeding on growth and reproductive traits in Tropicarne and brown Swiss cattle	Calving interval	Fertility interval	Reproduction/survival	Direct	days	down	3235		455.2	105.5	3.65	2.874	0.801845	3.45972	-3.65	-0.801845	-3.45972	>0.05	NA	mean CGE of 3.2	Fped	1.8	3.5	0
Cattle	Brown Swiss	Brown Swiss	Mexico	Ruiz-Flores et al.	Agrociencia	2006	Ruiz-Flores_2006	Ruiz-Flores_2006_Brown Swiss	Levels and effects of inbreeding on growth and reproductive traits in Tropicarne and brown Swiss cattle	Birth weight	Birth weight	Weight/growth	Direct	kg	up	3858		38.1	5.4	0.006	0.016	0.015748	0.111111	0.006	0.015748	0.111111	>0.05	NA	mean CGE of 3.7	Fped	3.6	4.5	0
Cattle	Brown Swiss	Brown Swiss	Mexico	Ruiz-Flores et al.	Agrociencia	2006	Ruiz-Flores_2006	Ruiz-Flores_2006_Brown Swiss	Levels and effects of inbreeding on growth and reproductive traits in Tropicarne and brown Swiss cattle	Birth weight	Birth weight (maternal)	Weight/growth	Maternal	kg	up	3858		38.1	5.4	0.007	0.017	0.0183727	0.12963	0.007	0.0183727	0.12963	>0.05	NA	mean CGE of 3.7	Fped	3.6	4.5	0
Cattle	Tropicarne	Tropicarne	Mexico	Ruiz-Flores et al.	Agrociencia	2006	Ruiz-Flores_2006	Ruiz-Flores_2006_Tropicarne	Levels and effects of inbreeding on growth and reproductive traits in Tropicarne and brown Swiss cattle	Weaning weight	Weight	Weight/growth	Direct	kg	up	4622		210.8	33.2	-0.271	0.378	-0.128558	-0.816265	-0.271	-0.128558	-0.816265	>0.05	NA	mean CGE of 3.2	Fped	1.8	3.5	0
Cattle	Tropicarne	Tropicarne	Mexico	Ruiz-Flores et al.	Agrociencia	2006	Ruiz-Flores_2006	Ruiz-Flores_2006_Tropicarne	Levels and effects of inbreeding on growth and reproductive traits in Tropicarne and brown Swiss cattle	Weaning weight	Weight (maternal)	Weight/growth	Maternal	kg	up	4622		210.8	33.2	0.146	0.452	0.06926	0.439759	0.146	0.06926	0.439759	>0.05	NA	mean CGE of 3.2	Fped	1.8	3.5	0
Cattle	Tropicarne	Tropicarne	Mexico	Ruiz-Flores et al.	Agrociencia	2006	Ruiz-Flores_2006	Ruiz-Flores_2006_Tropicarne	Levels and effects of inbreeding on growth and reproductive traits in Tropicarne and brown Swiss cattle	Birth weight	Birth weight	Weight/growth	Direct	kg	up	4869		35.1	2.4	-0.017	0.016	-0.048433	-0.708333	-0.017	-0.048433	-0.708333	>0.05	NA	mean CGE of 3.2	Fped	1.8	3.5	0
Cattle	Tropicarne	Tropicarne	Mexico	Ruiz-Flores et al.	Agrociencia	2006	Ruiz-Flores_2006	Ruiz-Flores_2006_Tropicarne	Levels and effects of inbreeding on growth and reproductive traits in Tropicarne and brown Swiss cattle	Birth weight	Birth weight (maternal)	Weight/growth	Maternal	kg	up	4869		35.1	2.4	0.012	0.02	0.034188	0.5	0.012	0.034188	0.5	>0.05	NA	mean CGE of 3.2	Fped	1.8	3.5	0
Cattle	Holstein	Holstein	USA	Adamec et al.	J. Dairy Sci.	2006	Adamec_2006	Adamec_2006_Holstein	Effects of inbreeding in the dam on dystocia and stillbirths in US Holsteins	Dystocia, female calf for dam parity 3	Calving ease	Reproduction/survival	Direct	%	down	6794		6.3	NA	0.13	NA	2.06349	NA	-0.13	-2.06349	NA	NA	NA	5 generations used, mean completeness of 0.931	Fped	2.59	NA	0
Cattle	Holstein	Holstein	USA	Adamec et al.	J. Dairy Sci.	2006	Adamec_2006	Adamec_2006_Holstein	Effects of inbreeding in the dam on dystocia and stillbirths in US Holsteins	Stillbirth by 48h postpartum, female calf for dam parity 3	Offspring survival (maternal)	Reproduction/survival	Maternal	%	down	6942		6.1	NA	0.005	NA	0.0819672	NA	-0.005	-0.0819672	NA	NA	NA	5 generations used, mean completeness of 0.931	Fped	2.62	NA	0
Cattle	Holstein	Holstein	USA	Adamec et al.	J. Dairy Sci.	2006	Adamec_2006	Adamec_2006_Holstein	Effects of inbreeding in the dam on dystocia and stillbirths in US Holsteins	Dystocia, male calf for dam parity 3	Calving ease	Reproduction/survival	Direct	%	down	7543		10.8	NA	0.2	NA	1.85185	NA	-0.2	-1.85185	NA	NA	NA	5 generations used, mean completeness of 0.931	Fped	2.59	NA	0
Cattle	Holstein	Holstein	USA	Adamec et al.	J. Dairy Sci.	2006	Adamec_2006	Adamec_2006_Holstein	Effects of inbreeding in the dam on dystocia and stillbirths in US Holsteins	Stillbirth by 48h postpartum, male calf for dam parity 3	Offspring survival (maternal)	Reproduction/survival	Maternal	%	down	7724		6.5	NA	0.005	NA	0.0769231	NA	-0.005	-0.0769231	NA	NA	NA	5 generations used, mean completeness of 0.931	Fped	2.62	NA	0
Cattle	Holstein	Holstein	USA	Adamec et al.	J. Dairy Sci.	2006	Adamec_2006	Adamec_2006_Holstein	Effects of inbreeding in the dam on dystocia and stillbirths in US Holsteins	Dystocia, female calf for dam parity 1	Calving ease	Reproduction/survival	Direct	%	down	14082		16	NA	0.3	NA	1.875	NA	-0.3	-1.875	NA	NA	NA	5 generations used, mean completeness of 0.931	Fped	3.23	NA	0
Cattle	Holstein	Holstein	USA	Adamec et al.	J. Dairy Sci.	2006	Adamec_2006	Adamec_2006_Holstein	Effects of inbreeding in the dam on dystocia and stillbirths in US Holsteins	Stillbirth by 48h postpartum, female calf for dam parity 1	Offspring survival (maternal)	Reproduction/survival	Maternal	%	down	14187		10.1	NA	0.2	NA	1.9802	NA	-0.2	-1.9802	NA	NA	NA	5 generations used, mean completeness of 0.931	Fped	3.24	NA	0
Cattle	Holstein	Holstein	USA	Adamec et al.	J. Dairy Sci.	2006	Adamec_2006	Adamec_2006_Holstein	Effects of inbreeding in the dam on dystocia and stillbirths in US Holsteins	Dystocia, female calf for dam parity 2	Calving ease	Reproduction/survival	Direct	%	down	14305		5.9	NA	0.12	NA	2.0339	NA	-0.12	-2.0339	NA	NA	NA	5 generations used, mean completeness of 0.931	Fped	2.93	NA	0
Cattle	Holstein	Holstein	USA	Adamec et al.	J. Dairy Sci.	2006	Adamec_2006	Adamec_2006_Holstein	Effects of inbreeding in the dam on dystocia and stillbirths in US Holsteins	Dystocia, male calf for dam parity 1	Calving ease	Reproduction/survival	Direct	%	down	14551		28.4	NA	0.42	NA	1.47887	NA	-0.42	-1.47887	NA	NA	NA	5 generations used, mean completeness of 0.931	Fped	3.23	NA	0
Cattle	Holstein	Holstein	USA	Adamec et al.	J. Dairy Sci.	2006	Adamec_2006	Adamec_2006_Holstein	Effects of inbreeding in the dam on dystocia and stillbirths in US Holsteins	Stillbirth by 48h postpartum, male calf for dam parity 1	Offspring survival (maternal)	Reproduction/survival	Maternal	%	down	14675		13.4	NA	0.25	NA	1.86567	NA	-0.25	-1.86567	NA	NA	NA	5 generations used, mean completeness of 0.931	Fped	3.24	NA	0
Cattle	Holstein	Holstein	USA	Adamec et al.	J. Dairy Sci.	2006	Adamec_2006	Adamec_2006_Holstein	Effects of inbreeding in the dam on dystocia and stillbirths in US Holsteins	Stillbirth by 48h postpartum, female calf for dam parity 2	Offspring survival (maternal)	Reproduction/survival	Maternal	%	down	14784		5.5	NA	0.04	NA	0.727273	NA	-0.04	-0.727273	NA	NA	NA	5 generations used, mean completeness of 0.931	Fped	2.92	NA	0
Cattle	Holstein	Holstein	USA	Adamec et al.	J. Dairy Sci.	2006	Adamec_2006	Adamec_2006_Holstein	Effects of inbreeding in the dam on dystocia and stillbirths in US Holsteins	Dystocia, male calf for dam parity 2	Calving ease	Reproduction/survival	Direct	%	down	15903		11.4	NA	0.2	NA	1.75439	NA	-0.2	-1.75439	NA	NA	NA	5 generations used, mean completeness of 0.931	Fped	2.93	NA	0
Cattle	Holstein	Holstein	USA	Adamec et al.	J. Dairy Sci.	2006	Adamec_2006	Adamec_2006_Holstein	Effects of inbreeding in the dam on dystocia and stillbirths in US Holsteins	Stillbirth by 48h postpartum, male calf for dam parity 2	Offspring survival (maternal)	Reproduction/survival	Maternal	%	down	16465		6.7	NA	0.05	NA	0.746269	NA	-0.05	-0.746269	NA	NA	NA	5 generations used, mean completeness of 0.931	Fped	2.92	NA	0
Cattle	Holstein	Holstein	Belgium	Croquet et al.	J. Dairy Sci.	2006	Croquet_2006	Croquet_2006_Holstein	Inbreeding depression for global and partial economic indexes, production, type, and functional tr	Overall dairy trait	Conformation dairy	Conformation	Direct	score	up	29341		81.45	4.04	-0.00521	0.00826	-0.00639656	-0.12896	-0.00521	-0.00639656	-0.12896	>0.05	NA	mean CGE for cows with production info increased from 0.17 in 1968 to 11.52 in 2003	Fped	3.7	NA	0
Cattle	Holstein	Holstein	Belgium	Croquet et al.	J. Dairy Sci.	2006	Croquet_2006	Croquet_2006_Holstein	Inbreeding depression for global and partial economic indexes, production, type, and functional tr	Overall udder score	Conformation dairy	Conformation	Direct	score	up	29341		81.57	2.91	-0.00924	0.00657	-0.0113277	-0.317526	-0.00924	-0.0113277	-0.317526	>0.05	NA	mean CGE for cows with production info increased from 0.17 in 1968 to 11.52 in 2003	Fped	3.7	NA	0
Cattle	Holstein	Holstein	Belgium	Croquet et al.	J. Dairy Sci.	2006	Croquet_2006	Croquet_2006_Holstein	Inbreeding depression for global and partial economic indexes, production, type, and functional tr	Overall conformation score	Conformation other	Conformation	Direct	score	up	29341		80.58	2.59	-0.02452	0.00554	-0.0304294	-0.946718	-0.02452	-0.0304294	-0.946718	<0.01	NA	mean CGE for cows with production info increased from 0.17 in 1968 to 11.52 in 2003	Fped	3.7	NA	0
Cattle	Holstein	Holstein	Belgium	Croquet et al.	J. Dairy Sci.	2006	Croquet_2006	Croquet_2006_Holstein	Inbreeding depression for global and partial economic indexes, production, type, and functional tr	Overall development	Conformation other	Conformation	Direct	score	up	29341		80.91	5.12	-0.06549	0.00957	-0.0809418	-1.2791	-0.06549	-0.0809418	-1.2791	<0.01	NA	mean CGE for cows with production info increased from 0.17 in 1968 to 11.52 in 2003	Fped	3.7	NA	0
Cattle	Holstein	Holstein	Belgium	Croquet et al.	J. Dairy Sci.	2006	Croquet_2006	Croquet_2006_Holstein	Inbreeding depression for global and partial economic indexes, production, type, and functional tr	Overall feet and leg score	Conformation other	Conformation	Direct	score	up	29341		80.5	3.62	-0.02123	0.00909	-0.0263727	-0.586464	-0.02123	-0.0263727	-0.586464	<0.01	NA	mean CGE for cows with production info increased from 0.17 in 1968 to 11.52 in 2003	Fped	3.7	NA	0
Cattle	Holstein	Holstein	Belgium	Croquet et al.	J. Dairy Sci.	2006	Croquet_2006	Croquet_2006_Holstein	Inbreeding depression for global and partial economic indexes, production, type, and functional tr	Overall rump	Body dimensions	Conformation	Direct	score	up	29342		82.17	4.02	-0.00266	0.01067	-0.00323719	-0.0661692	-0.00266	-0.00323719	-0.0661692	>0.05	NA	mean CGE for cows with production info increased from 0.17 in 1968 to 11.52 in 2003	Fped	3.7	NA	0
Cattle	Holstein	Holstein	Belgium	Croquet et al.	J. Dairy Sci.	2006	Croquet_2006	Croquet_2006_Holstein	Inbreeding depression for global and partial economic indexes, production, type, and functional tr	Overall fore udder	Conformation dairy	Conformation	Direct	score	up	29342		81.57	3.6	0.00241	0.00888	0.00295452	0.0669444	0.00241	0.00295452	0.0669444	>0.05	NA	mean CGE for cows with production info increased from 0.17 in 1968 to 11.52 in 2003	Fped	3.7	NA	0
Cattle	Holstein	Holstein	Belgium	Croquet et al.	J. Dairy Sci.	2006	Croquet_2006	Croquet_2006_Holstein	Inbreeding depression for global and partial economic indexes, production, type, and functional tr	Overall rear udder	Conformation dairy	Conformation	Direct	score	up	29342		81.4	3.23	-0.01807	0.00715	-0.022199	-0.559443	-0.01807	-0.022199	-0.559443	<0.01	NA	mean CGE for cows with production info increased from 0.17 in 1968 to 11.52 in 2003	Fped	3.7	NA	0
Cattle	Holstein	Holstein	Belgium	Croquet et al.	J. Dairy Sci.	2006	Croquet_2006	Croquet_2006_Holstein	Inbreeding depression for global and partial economic indexes, production, type, and functional tr	Rear leg rear view	Conformation other	Conformation	Direct	score (1 to 9)	optimum or not certain	33360		4.57	1.16	-0.00676	0.0032	-0.147921	-0.582759	NA	NA	NA	<0.01	NA	mean CGE for cows with production info increased from 0.17 in 1968 to 11.52 in 2003	Fped	3.7	NA	0
Cattle	Holstein	Holstein	Belgium	Croquet et al.	J. Dairy Sci.	2006	Croquet_2006	Croquet_2006_Holstein	Inbreeding depression for global and partial economic indexes, production, type, and functional tr	Chest depth	Body dimensions	Conformation	Direct	score (1 to 9)	up	43696		5.55	1.19	-0.01069	0.00228	-0.192613	-0.898319	-0.01069	-0.192613	-0.898319	<0.01	NA	mean CGE for cows with production info increased from 0.17 in 1968 to 11.52 in 2003	Fped	3.7	NA	0
Cattle	Holstein	Holstein	Belgium	Croquet et al.	J. Dairy Sci.	2006	Croquet_2006	Croquet_2006_Holstein	Inbreeding depression for global and partial economic indexes, production, type, and functional tr	Foot angle	Body angles	Conformation	Direct	score (1 to 9)	optimum or not certain	46411		4.99	1.04	-0.00358	0.0024	-0.0717435	-0.344231	NA	NA	NA	>0.05	NA	mean CGE for cows with production info increased from 0.17 in 1968 to 11.52 in 2003	Fped	3.7	NA	0
Cattle	Holstein	Holstein	Belgium	Croquet et al.	J. Dairy Sci.	2006	Croquet_2006	Croquet_2006_Holstein	Inbreeding depression for global and partial economic indexes, production, type, and functional tr	Rump width	Body dimensions	Conformation	Direct	score (1 to 9)	up	46411		5.5	1.19	-0.00773	0.00256	-0.140545	-0.64958	-0.00773	-0.140545	-0.64958	<0.01	NA	mean CGE for cows with production info increased from 0.17 in 1968 to 11.52 in 2003	Fped	3.7	NA	0
Cattle	Holstein	Holstein	Belgium	Croquet et al.	J. Dairy Sci.	2006	Croquet_2006	Croquet_2006_Holstein	Inbreeding depression for global and partial economic indexes, production, type, and functional tr	Udder texture	Conformation dairy	Conformation	Direct	score (1 to 9)	up	46412		6.06	1.09	-0.00246	0.00251	-0.0405941	-0.225688	-0.00246	-0.0405941	-0.225688	>0.05	NA	mean CGE for cows with production info increased from 0.17 in 1968 to 11.52 in 2003	Fped	3.7	NA	0
Cattle	Holstein	Holstein	Belgium	Croquet et al.	J. Dairy Sci.	2006	Croquet_2006	Croquet_2006_Holstein	Inbreeding depression for global and partial economic indexes, production, type, and functional tr	Rear udder width	Conformation dairy	Conformation	Direct	score (1 to 9)	up	53300		5.2	1.24	-0.00596	0.00246	-0.114615	-0.480645	-0.00596	-0.114615	-0.480645	<0.01	NA	mean CGE for cows with production info increased from 0.17 in 1968 to 11.52 in 2003	Fped	3.7	NA	0
Cattle	Holstein	Holstein	Belgium	Croquet et al.	J. Dairy Sci.	2006	Croquet_2006	Croquet_2006_Holstein	Inbreeding depression for global and partial economic indexes, production, type, and functional tr	Hips width	Body dimensions	Conformation	Direct	score (1 to 9)	up	54900		5.7	1.29	-0.01	0.00229	-0.175439	-0.775194	-0.01	-0.175439	-0.775194	<0.01	NA	mean CGE for cows with production info increased from 0.17 in 1968 to 11.52 in 2003	Fped	3.7	NA	0
Cattle	Holstein	Holstein	Belgium	Croquet et al.	J. Dairy Sci.	2006	Croquet_2006	Croquet_2006_Holstein	Inbreeding depression for global and partial economic indexes, production, type, and functional tr	Rump length	Body dimensions	Conformation	Direct	score (1 to 9)	up	54902		5.44	1.06	-0.00526	0.00202	-0.0966912	-0.496226	-0.00526	-0.0966912	-0.496226	<0.01	NA	mean CGE for cows with production info increased from 0.17 in 1968 to 11.52 in 2003	Fped	3.7	NA	0
Cattle	Holstein	Holstein	Belgium	Croquet et al.	J. Dairy Sci.	2006	Croquet_2006	Croquet_2006_Holstein	Inbreeding depression for global and partial economic indexes, production, type, and functional tr	Teat placement side	Conformation dairy	Conformation	Direct	score (1 to 9)	optimum or not certain	54903		4.88	1.04	-0.0055	0.00237	-0.112705	-0.528846	NA	NA	NA	<0.01	NA	mean CGE for cows with production info increased from 0.17 in 1968 to 11.52 in 2003	Fped	3.7	NA	0
Cattle	Holstein	Holstein	Belgium	Croquet et al.	J. Dairy Sci.	2006	Croquet_2006	Croquet_2006_Holstein	Inbreeding depression for global and partial economic indexes, production, type, and functional tr	Bone quality	Bone quality	Conformation	Direct	score (1 to 9)	up	57271		5.72	1.25	0.00384	0.00276	0.0671329	0.3072	0.00384	0.0671329	0.3072	>0.05	NA	mean CGE for cows with production info increased from 0.17 in 1968 to 11.52 in 2003	Fped	3.7	NA	0
Cattle	Holstein	Holstein	Belgium	Croquet et al.	J. Dairy Sci.	2006	Croquet_2006	Croquet_2006_Holstein	Inbreeding depression for global and partial economic indexes, production, type, and functional tr	Rear teat placement	Conformation dairy	Conformation	Direct	score (1 to 9)	optimum or not certain	57611		3.52	1.19	0.00033	0.0026	0.009375	0.0277311	NA	NA	NA	>0.05	NA	mean CGE for cows with production info increased from 0.17 in 1968 to 11.52 in 2003	Fped	3.7	NA	0
Cattle	Holstein	Holstein	Belgium	Croquet et al.	J. Dairy Sci.	2006	Croquet_2006	Croquet_2006_Holstein	Inbreeding depression for global and partial economic indexes, production, type, and functional tr	Udder balance	Conformation dairy	Conformation	Direct	score (1 to 9)	optimum or not certain	57616		5.05	0.95	-0.00227	0.00224	-0.0449505	-0.238947	NA	NA	NA	>0.05	NA	mean CGE for cows with production info increased from 0.17 in 1968 to 11.52 in 2003	Fped	3.7	NA	0
Cattle	Holstein	Holstein	Belgium	Croquet et al.	J. Dairy Sci.	2006	Croquet_2006	Croquet_2006_Holstein	Inbreeding depression for global and partial economic indexes, production, type, and functional tr	Angularity	Body angles	Conformation	Direct	score (1 to 9)	optimum or not certain	57618		5.88	1.18	0.00065	0.00253	0.0110544	0.0550847	NA	NA	NA	>0.05	NA	mean CGE for cows with production info increased from 0.17 in 1968 to 11.52 in 2003	Fped	3.7	NA	0
Cattle	Holstein	Holstein	Belgium	Croquet et al.	J. Dairy Sci.	2006	Croquet_2006	Croquet_2006_Holstein	Inbreeding depression for global and partial economic indexes, production, type, and functional tr	Loin strength	Conformation other	Conformation	Direct	score (1 to 9)	up	64165		6.07	1.21	-0.00297	0.00264	-0.0489292	-0.245455	-0.00297	-0.0489292	-0.245455	>0.05	NA	mean CGE for cows with production info increased from 0.17 in 1968 to 11.52 in 2003	Fped	3.7	NA	0
Cattle	Holstein	Holstein	Belgium	Croquet et al.	J. Dairy Sci.	2006	Croquet_2006	Croquet_2006_Holstein	Inbreeding depression for global and partial economic indexes, production, type, and functional tr	Udder support	Conformation dairy	Conformation	Direct	score (1 to 9)	up	64496		5.96	1.45	-0.00406	0.00315	-0.0681208	-0.28	-0.00406	-0.0681208	-0.28	>0.05	NA	mean CGE for cows with production info increased from 0.17 in 1968 to 11.52 in 2003	Fped	3.7	NA	0
Cattle	Holstein	Holstein	Belgium	Croquet et al.	J. Dairy Sci.	2006	Croquet_2006	Croquet_2006_Holstein	Inbreeding depression for global and partial economic indexes, production, type, and functional tr	Fore udder	Conformation dairy	Conformation	Direct	score (1 to 9)	up	64498		5.61	1.32	0.00139	0.00267	0.0247772	0.105303	0.00139	0.0247772	0.105303	>0.05	NA	mean CGE for cows with production info increased from 0.17 in 1968 to 11.52 in 2003	Fped	3.7	NA	0
Cattle	Holstein	Holstein	Belgium	Croquet et al.	J. Dairy Sci.	2006	Croquet_2006	Croquet_2006_Holstein	Inbreeding depression for global and partial economic indexes, production, type, and functional tr	Front teat placement	Conformation dairy	Conformation	Direct	score (1 to 9)	optimum or not certain	64498		4.77	1.19	0.00537	0.00264	0.112579	0.451261	NA	NA	NA	<0.01	NA	mean CGE for cows with production info increased from 0.17 in 1968 to 11.52 in 2003	Fped	3.7	NA	0
Cattle	Holstein	Holstein	Belgium	Croquet et al.	J. Dairy Sci.	2006	Croquet_2006	Croquet_2006_Holstein	Inbreeding depression for global and partial economic indexes, production, type, and functional tr	Rear udder height	Conformation dairy	Conformation	Direct	score (1 to 9)	up	64498		5.71	1.19	-0.00095	0.00229	-0.0166375	-0.0798319	-0.00095	-0.0166375	-0.0798319	>0.05	NA	mean CGE for cows with production info increased from 0.17 in 1968 to 11.52 in 2003	Fped	3.7	NA	0
Cattle	Holstein	Holstein	Belgium	Croquet et al.	J. Dairy Sci.	2006	Croquet_2006	Croquet_2006_Holstein	Inbreeding depression for global and partial economic indexes, production, type, and functional tr	Chest width	Body dimensions	Conformation	Direct	score (1 to 9)	up	64507		5.16	1.22	-0.01147	0.00233	-0.222287	-0.940164	-0.01147	-0.222287	-0.940164	<0.01	NA	mean CGE for cows with production info increased from 0.17 in 1968 to 11.52 in 2003	Fped	3.7	NA	0
Cattle	Holstein	Holstein	Belgium	Croquet et al.	J. Dairy Sci.	2006	Croquet_2006	Croquet_2006_Holstein	Inbreeding depression for global and partial economic indexes, production, type, and functional tr	Udder depth	Conformation dairy	Conformation	Direct	score (1 to 9)	optimum or not certain	68473		4.89	1.24	0.00801	0.00213	0.163804	0.645968	NA	NA	NA	<0.01	NA	mean CGE for cows with production info increased from 0.17 in 1968 to 11.52 in 2003	Fped	3.7	NA	0
Cattle	Holstein	Holstein	Belgium	Croquet et al.	J. Dairy Sci.	2006	Croquet_2006	Croquet_2006_Holstein	Inbreeding depression for global and partial economic indexes, production, type, and functional tr	Rear leg set	Conformation other	Conformation	Direct	score (1 to 9)	optimum or not certain	75351		5.58	1.02	0.0022	0.00215	0.0394265	0.215686	NA	NA	NA	>0.05	NA	mean CGE for cows with production info increased from 0.17 in 1968 to 11.52 in 2003	Fped	3.7	NA	0
Cattle	Holstein	Holstein	Belgium	Croquet et al.	J. Dairy Sci.	2006	Croquet_2006	Croquet_2006_Holstein	Inbreeding depression for global and partial economic indexes, production, type, and functional tr	Teat length	Conformation dairy	Conformation	Direct	score (1 to 9)	optimum or not certain	75358		5.05	1.08	-0.00404	0.00238	-0.08	-0.374074	NA	NA	NA	<0.01	NA	mean CGE for cows with production info increased from 0.17 in 1968 to 11.52 in 2003	Fped	3.7	NA	0
Cattle	Holstein	Holstein	Belgium	Croquet et al.	J. Dairy Sci.	2006	Croquet_2006	Croquet_2006_Holstein	Inbreeding depression for global and partial economic indexes, production, type, and functional tr	Rump angle	Body angles	Conformation	Direct	score (1 to 9)	optimum or not certain	75368		4.63	1.2	0.00039	0.00258	0.00842333	0.0325	NA	NA	NA	>0.05	NA	mean CGE for cows with production info increased from 0.17 in 1968 to 11.52 in 2003	Fped	3.7	NA	0
Cattle	Holstein	Holstein	Belgium	Croquet et al.	J. Dairy Sci.	2006	Croquet_2006	Croquet_2006_Holstein	Inbreeding depression for global and partial economic indexes, production, type, and functional tr	Body depth	Body dimensions	Conformation	Direct	score (1 to 9)	up	75370		6.11	1.23	-0.01476	0.00218	-0.241571	-1.2	-0.01476	-0.241571	-1.2	<0.01	NA	mean CGE for cows with production info increased from 0.17 in 1968 to 11.52 in 2003	Fped	3.7	NA	0
Cattle	Holstein	Holstein	Belgium	Croquet et al.	J. Dairy Sci.	2006	Croquet_2006	Croquet_2006_Holstein	Inbreeding depression for global and partial economic indexes, production, type, and functional tr	Stature	Body dimensions	Conformation	Direct	score (1 to 9)	up	75373		5.29	1.99	-0.01839	0.00327	-0.347637	-0.924121	-0.01839	-0.347637	-0.924121	<0.01	NA	mean CGE for cows with production info increased from 0.17 in 1968 to 11.52 in 2003	Fped	3.7	NA	0
Cattle	Holstein	Holstein	Denmark	Sorensen et al.	J. Dairy Sci.	2006	Sorensen_2006	Sorensen_2006_Holstein	Udder Health Shows Inbreeding Depression in Danish Holsteins	Mastitis incidence lact2	Diseases/parasites/damage	Health	Direct	%	down	340044		28	NA	0.18	0.05	0.642857	NA	-0.18	-0.642857	NA	<0.05	NA	PCI >0.1 for first 5 generations	Fped	3.3	NA	1
Cattle	Holstein	Holstein	Belgium	Croquet et al.	J. Dairy Sci.	2006	Croquet_2006	Croquet_2006_Holstein	Inbreeding depression for global and partial economic indexes, production, type, and functional tr	SCS lact3	SCS	Health	Direct	units (log2(SCC/100,000)] + 3)	down	1635627		3.68	1.74	0.005751	0.001451	0.156277	0.330517	-0.005751	-0.156277	-0.330517	<0.01	NA	mean CGE for cows with production info increased from 0.17 in 1968 to 11.52 in 2003	Fped	3.7	NA	0
Cattle	Holstein	Holstein	USA	VanRaden and Miller	J. Dairy Sci.	2006	VanRaden_2006	VanRaden_2006_Holstein	Effects of nonadditive genetic interactions, inbreeding, and recessive defects on embryo and fetal loss by seventy days	Non-return rate at 70 days after first insemination	Fertility success (offspring)	Reproduction/survival	Offspring	%	down	1739055		56	NA	-0.096	NA	-0.171429	NA	0.096	0.171429	NA	NA	NA	NA	Fped	NA	NA	0
Cattle	Holstein	Holstein	Belgium	Croquet et al.	J. Dairy Sci.	2006	Croquet_2006	Croquet_2006_Holstein	Inbreeding depression for global and partial economic indexes, production, type, and functional tr	305-d protein yield, lact3	Protein yield	Production	Direct	kg	up	1830140		219.45	82.47	-0.68	0.04	-0.309866	-0.824542	-0.68	-0.309866	-0.824542	<0.01	NA	mean CGE for cows with production info increased from 0.17 in 1968 to 11.52 in 2003	Fped	3.7	NA	0
Cattle	Holstein	Holstein	Belgium	Croquet et al.	J. Dairy Sci.	2006	Croquet_2006	Croquet_2006_Holstein	Inbreeding depression for global and partial economic indexes, production, type, and functional tr	305-d fat yield, lact3	Fat yield	Production	Direct	kg	up	1831095		272.62	113.4	-0.99	0.06	-0.363143	-0.873016	-0.99	-0.363143	-0.873016	<0.01	NA	mean CGE for cows with production info increased from 0.17 in 1968 to 11.52 in 2003	Fped	3.7	NA	0
Cattle	Holstein	Holstein	Belgium	Croquet et al.	J. Dairy Sci.	2006	Croquet_2006	Croquet_2006_Holstein	Inbreeding depression for global and partial economic indexes, production, type, and functional tr	305-d milk yield, lact3	Milk yield	Production	Direct	kg	up	1831624		6664.5	2690.82	-19.67	1.4	-0.295146	-0.731004	-19.67	-0.295146	-0.731004	<0.01	NA	mean CGE for cows with production info increased from 0.17 in 1968 to 11.52 in 2003	Fped	3.7	NA	0
Cattle	Holstein	Holstein	Belgium	Croquet et al.	J. Dairy Sci.	2006	Croquet_2006	Croquet_2006_Holstein	Inbreeding depression for global and partial economic indexes, production, type, and functional tr	SCS lact2	SCS	Health	Direct	units (log2(SCC/100,000)] + 3)	down	2253150		3.35	1.69	0.004919	0.001255	0.146836	0.291065	-0.004919	-0.146836	-0.291065	<0.01	NA	mean CGE for cows with production info increased from 0.17 in 1968 to 11.52 in 2003	Fped	3.7	NA	0
Cattle	Holstein	Holstein	Belgium	Croquet et al.	J. Dairy Sci.	2006	Croquet_2006	Croquet_2006_Holstein	Inbreeding depression for global and partial economic indexes, production, type, and functional tr	305-d protein yield, lact2	Protein yield	Production	Direct	kg	up	2566196		207.73	77.64	-0.75	0.05	-0.361046	-0.965997	-0.75	-0.361046	-0.965997	<0.01	NA	mean CGE for cows with production info increased from 0.17 in 1968 to 11.52 in 2003	Fped	3.7	NA	0
Cattle	Holstein	Holstein	Belgium	Croquet et al.	J. Dairy Sci.	2006	Croquet_2006	Croquet_2006_Holstein	Inbreeding depression for global and partial economic indexes, production, type, and functional tr	305-d fat yield, lact2	Fat yield	Production	Direct	kg	up	2567404		255.55	103.79	-0.99	0.05	-0.3874	-0.953849	-0.99	-0.3874	-0.953849	<0.01	NA	mean CGE for cows with production info increased from 0.17 in 1968 to 11.52 in 2003	Fped	3.7	NA	0
Cattle	Holstein	Holstein	Belgium	Croquet et al.	J. Dairy Sci.	2006	Croquet_2006	Croquet_2006_Holstein	Inbreeding depression for global and partial economic indexes, production, type, and functional tr	305-d milk yield, lact2	Milk yield	Production	Direct	kg	up	2568176		6257.44	2502.28	-20.57	1.14	-0.328729	-0.82205	-20.57	-0.328729	-0.82205	<0.01	NA	mean CGE for cows with production info increased from 0.17 in 1968 to 11.52 in 2003	Fped	3.7	NA	0
Cattle	Holstein	Holstein	Belgium	Croquet et al.	J. Dairy Sci.	2006	Croquet_2006	Croquet_2006_Holstein	Inbreeding depression for global and partial economic indexes, production, type, and functional tr	SCS lact1	SCS	Health	Direct	units (log2(SCC/100,000)] + 3)	down	2996666		2.94	1.58	0.004942	0.001034	0.168095	0.312785	-0.004942	-0.168095	-0.312785	<0.01	NA	mean CGE for cows with production info increased from 0.17 in 1968 to 11.52 in 2003	Fped	3.7	NA	0
Cattle	Holstein	Holstein	Belgium	Croquet et al.	J. Dairy Sci.	2006	Croquet_2006	Croquet_2006_Holstein	Inbreeding depression for global and partial economic indexes, production, type, and functional tr	305-d protein yield, lact1	Protein yield	Production	Direct	kg	up	3438833		179.66	60.82	-0.65	0.03	-0.361795	-1.06873	-0.65	-0.361795	-1.06873	<0.01	NA	mean CGE for cows with production info increased from 0.17 in 1968 to 11.52 in 2003	Fped	3.7	NA	0
Cattle	Holstein	Holstein	Belgium	Croquet et al.	J. Dairy Sci.	2006	Croquet_2006	Croquet_2006_Holstein	Inbreeding depression for global and partial economic indexes, production, type, and functional tr	305-d fat yield, lact1	Fat yield	Production	Direct	kg	up	3441821		224.37	81.58	-0.91	0.04	-0.40558	-1.11547	-0.91	-0.40558	-1.11547	<0.01	NA	mean CGE for cows with production info increased from 0.17 in 1968 to 11.52 in 2003	Fped	3.7	NA	0
Cattle	Holstein	Holstein	Belgium	Croquet et al.	J. Dairy Sci.	2006	Croquet_2006	Croquet_2006_Holstein	Inbreeding depression for global and partial economic indexes, production, type, and functional tr	305-d milk yield, lact1	Milk yield	Production	Direct	kg	up	3442996		5499.46	1925.55	-18.81	0.87	-0.342034	-0.976864	-18.81	-0.342034	-0.976864	<0.01	NA	mean CGE for cows with production info increased from 0.17 in 1968 to 11.52 in 2003	Fped	3.7	NA	0
Sheep	Oxford Down	Oxford Down	Denmark	Norberg and Sorensen	J. Anim. Sci.	2007	Norberg_2007	Norberg_2007_Oxford Down	Inbreeding trend and inbreeding depression in the Danish populations of Texel, Shropshire, and Oxford Down	Litter size	Litter size	Reproduction/survival	Direct	n	up	15394	NA	1.8	NA	-0.003	0.0011	-0.166667	NA	-0.003	-0.166667	NA	<0.05	NA	PCI>0.9 for 5 generations	Fped	NA	NA	0
Sheep	Oxford Down	Oxford Down	Denmark	Norberg and Sorensen	J. Anim. Sci.	2007	Norberg_2007	Norberg_2007_Oxford Down	Inbreeding trend and inbreeding depression in the Danish populations of Texel, Shropshire, and Oxford Down	Litter size	Litter size (maternal)	Reproduction/survival	Maternal	n	up	15394	NA	1.8	NA	-0.0035	0.0015	-0.194444	NA	-0.0035	-0.194444	NA	<0.05	NA	PCI>0.9 for 5 generations	Fped	NA	NA	0
Sheep	Texel	Texel	Denmark	Norberg and Sorensen	J. Anim. Sci.	2007	Norberg_2007	Norberg_2007_Texel	Inbreeding trend and inbreeding depression in the Danish populations of Texel, Shropshire, and Oxford Down	Litter size	Litter size (maternal)	Reproduction/survival	Maternal	n	up	32858	NA	1.6	NA	-0.0023	0.0009	-0.14375	NA	-0.0023	-0.14375	NA	<0.05	NA	PCI>0.9 for 5 generations	Fped	NA	NA	0
Cattle	Holstein	Holstein	Ireland	McParland et al.	J. Dairy Sci.	2007	McParland_2007	McParland_2007_Holstein	Inbreeding effects on milk production, calving performance, fertility, and conformation in Irish Holstein-Friesians	Fat yield lact1-5	Fat yield	Production	Direct	kg	up	138577	NA	265	57	-0.4	0.06	-0.150943	-0.701754	-0.4	-0.150943	-0.701754	<0.01	NA	NCG >= 3	Fped	2.43	NA	1
Pigs	Landrace	Landrace	Hungary	Farkas et al.	Livest. Sci.	2007	Farkas_2007	Farkas_2007_Landrace	Bayesian inference of inbreeding effects on litter size and gestation length in Hungarian Landrace and Hungarian Large White pigs	Number of piglets born alive	Litter size (maternal)	Reproduction/survival	Maternal	n	up	141047	NA	9.793	2.312	-0.0122	NA	-0.124579	-0.527682	-0.0122	-0.124579	-0.527682	NA	NA	mean CGE of 2.8	Fped	0.798	2.51	0
Pigs	Landrace	Landrace	Hungary	Farkas et al.	Livest. Sci.	2007	Farkas_2007	Farkas_2007_Landrace	Bayesian inference of inbreeding effects on litter size and gestation length in Hungarian Landrace and Hungarian Large White pigs	Number of piglets born alive	Litter size	Reproduction/survival	Direct	n	up	141047	NA	9.793	2.312	-0.0105	NA	-0.107219	-0.454152	-0.0105	-0.107219	-0.454152	NA	NA	mean CGE of 2.8	Fped	0.887	2.898	0
Pigs	Landrace	Landrace	Hungary	Farkas et al.	Livest. Sci.	2007	Farkas_2007	Farkas_2007_Landrace	Bayesian inference of inbreeding effects on litter size and gestation length in Hungarian Landrace and Hungarian Large White pigs	Gestation length	Gestation length	Reproduction/survival	Direct	days	down	141397	NA	115.983	2.007	0.0001	NA	8.62195e-05	0.00498256	-0.0001	-8.62195e-05	-0.00498256	NA	NA	mean CGE of 2.8	Fped	0.798	2.51	0
Pigs	Large White	Large White	Hungary	Farkas et al.	Livest. Sci.	2007	Farkas_2007	Farkas_2007_Large White	Bayesian inference of inbreeding effects on litter size and gestation length in Hungarian Landrace and Hungarian Large White pigs	Number of piglets born alive	Litter size (maternal)	Reproduction/survival	Maternal	n	up	246150	NA	10.051	2.575	-0.0197	NA	-0.196	-0.765049	-0.0197	-0.196	-0.765049	NA	NA	mean CGE of 2.8	Fped	0.537	1.987	0
Pigs	Large White	Large White	Hungary	Farkas et al.	Livest. Sci.	2007	Farkas_2007	Farkas_2007_Large White	Bayesian inference of inbreeding effects on litter size and gestation length in Hungarian Landrace and Hungarian Large White pigs	Gestation length	Gestation length	Reproduction/survival	Direct	days	down	246961	NA	115.281	1.832	-0.0038	NA	-0.00329629	-0.207424	0.0038	0.00329629	0.207424	NA	NA	mean CGE of 2.8	Fped	0.537	1.987	0
Goats	Beetal	Beetal	Pakistan	Khan et al.	Arch. Anim. Breed.	2007	Khan_2007	Khan_2007_Beetal	Effect of inbreeding on growth and reproduction traits of Beetal goats	Age at first service	Fertility interval	Reproduction/survival	Direct	days	down	1324		750	NA	-0.871	NA	-0.116133	NA	0.871	0.116133	NA	>0.05	NA	pedigree of 4549 animals	Fped	3.7	NA	0
Goats	Beetal	Beetal	Pakistan	Khan et al.	Arch. Anim. Breed.	2007	Khan_2007	Khan_2007_Beetal	Effect of inbreeding on growth and reproduction traits of Beetal goats	Weight at first service	Weight	Weight/growth	Direct	kg	up	1324		34.1	NA	-0.0033	NA	-0.00967742	NA	-0.0033	-0.00967742	NA	>0.05	NA	pedigree of 4549 animals	Fped	3.7	NA	0
Goats	Beetal	Beetal	Pakistan	Khan et al.	Arch. Anim. Breed.	2007	Khan_2007	Khan_2007_Beetal	Effect of inbreeding on growth and reproduction traits of Beetal goats	Age at first kidding	Fertility interval	Reproduction/survival	Direct	days	down	1412		902	NA	-1.127	NA	-0.124945	NA	1.127	0.124945	NA	>0.05	NA	pedigree of 4549 animals	Fped	3.7	NA	0
Goats	Beetal	Beetal	Pakistan	Khan et al.	Arch. Anim. Breed.	2007	Khan_2007	Khan_2007_Beetal	Effect of inbreeding on growth and reproduction traits of Beetal goats	Weight at first kidding	Weight	Weight/growth	Direct	kg	up	1412		43.8	NA	-0.0045	NA	-0.010274	NA	-0.0045	-0.010274	NA	>0.05	NA	pedigree of 4549 animals	Fped	3.7	NA	0
Goats	Beetal	Beetal	Pakistan	Khan et al.	Arch. Anim. Breed.	2007	Khan_2007	Khan_2007_Beetal	Effect of inbreeding on growth and reproduction traits of Beetal goats	Kidding interval	Fertility interval	Reproduction/survival	Direct	days	down	2825		367	NA	1.696	NA	0.462125	NA	-1.696	-0.462125	NA	<0.01	NA	pedigree of 4549 animals	Fped	3.7	NA	0
Goats	Beetal	Beetal	Pakistan	Khan et al.	Arch. Anim. Breed.	2007	Khan_2007	Khan_2007_Beetal	Effect of inbreeding on growth and reproduction traits of Beetal goats	Postweaning daily gain	Growth	Weight/growth	Direct	g/day	up	3822		52	NA	-0.113	NA	-0.217308	NA	-0.113	-0.217308	NA	<0.01	NA	pedigree of 4549 animals	Fped	3.7	NA	0
Goats	Beetal	Beetal	Pakistan	Khan et al.	Arch. Anim. Breed.	2007	Khan_2007	Khan_2007_Beetal	Effect of inbreeding on growth and reproduction traits of Beetal goats	Weight at yearling	Weight	Weight/growth	Direct	kg	up	3822		28	NA	-0.00031	NA	-0.00110714	NA	-0.00031	-0.00110714	NA	>0.05	NA	pedigree of 4549 animals	Fped	3.7	NA	0
Goats	Beetal	Beetal	Pakistan	Khan et al.	Arch. Anim. Breed.	2007	Khan_2007	Khan_2007_Beetal	Effect of inbreeding on growth and reproduction traits of Beetal goats	Weaning weight	Weight	Weight/growth	Direct	kg	up	4164		15	NA	0.00283	NA	0.0188667	NA	0.00283	0.0188667	NA	<0.01	NA	pedigree of 4549 animals	Fped	3.7	NA	0
Goats	Beetal	Beetal	Pakistan	Khan et al.	Arch. Anim. Breed.	2007	Khan_2007	Khan_2007_Beetal	Effect of inbreeding on growth and reproduction traits of Beetal goats	Preweaning daily gain	Growth	Weight/growth	Direct	g/day	up	4169		99	NA	0.202	NA	0.20404	NA	0.202	0.20404	NA	<0.01	NA	pedigree of 4549 animals	Fped	3.7	NA	0
Goats	Beetal	Beetal	Pakistan	Khan et al.	Arch. Anim. Breed.	2007	Khan_2007	Khan_2007_Beetal	Effect of inbreeding on growth and reproduction traits of Beetal goats	Birth weight	Birth weight	Weight/growth	Direct	kg	up	4554		3.1	NA	0.00038	NA	0.0122581	NA	0.00038	0.0122581	NA	<0.05	NA	pedigree of 4549 animals	Fped	3.7	NA	0
Goats	Beetal	Beetal	Pakistan	Khan et al.	Arch. Anim. Breed.	2007	Khan_2007	Khan_2007_Beetal	Effect of inbreeding on growth and reproduction traits of Beetal goats	Number of services per conception	Fertility success	Reproduction/survival	Direct	n	down	5589		1.11	NA	-0.0041	NA	-0.369369	NA	0.0041	0.369369	NA	<0.01	NA	pedigree of 4549 animals	Fped	3.7	NA	0
Sheep	Oxford Down	Oxford Down	Denmark	Norberg and Sorensen	J. Anim. Sci.	2007	Norberg_2007	Norberg_2007_Oxford Down	Inbreeding trend and inbreeding depression in the Danish populations of Texel, Shropshire, and Oxford Down	Average daily gain until 2 months	Growth	Weight/growth	Direct	g/day	up	19170		334	NA	-0.71	0.12	-0.212575	NA	-0.71	-0.212575	NA	<0.05	NA	PCI>0.9 for 5 generations	Fped	NA	NA	0
Sheep	Oxford Down	Oxford Down	Denmark	Norberg and Sorensen	J. Anim. Sci.	2007	Norberg_2007	Norberg_2007_Oxford Down	Inbreeding trend and inbreeding depression in the Danish populations of Texel, Shropshire, and Oxford Down	Birth weight	Birth weight	Weight/growth	Direct	kg	up	23975		4.4	NA	-0.0088	0.0013	-0.2	NA	-0.0088	-0.2	NA	<0.05	NA	PCI>0.9 for 5 generations	Fped	NA	NA	0
Sheep	Oxford Down	Oxford Down	Denmark	Norberg and Sorensen	J. Anim. Sci.	2007	Norberg_2007	Norberg_2007_Oxford Down	Inbreeding trend and inbreeding depression in the Danish populations of Texel, Shropshire, and Oxford Down	Birth weight	Birth weight (maternal)	Weight/growth	Maternal	kg	up	23975		4.4	NA	-0.0053	0.0018	-0.120455	NA	-0.0053	-0.120455	NA	<0.05	NA	PCI>0.9 for 5 generations	Fped	NA	NA	0
Sheep	Shropshire	Shropshire	Denmark	Norberg and Sorensen	J. Anim. Sci.	2007	Norberg_2007	Norberg_2007_Shropshire	Inbreeding trend and inbreeding depression in the Danish populations of Texel, Shropshire, and Oxford Down	Litter size	Litter size	Reproduction/survival	Direct	n	up	24588		1.5	NA	-0.0019	0.0007	-0.126667	NA	-0.0019	-0.126667	NA	<0.05	NA	PCI>0.9 for 5 generations	Fped	NA	NA	0
Sheep	Shropshire	Shropshire	Denmark	Norberg and Sorensen	J. Anim. Sci.	2007	Norberg_2007	Norberg_2007_Shropshire	Inbreeding trend and inbreeding depression in the Danish populations of Texel, Shropshire, and Oxford Down	Average daily gain until 2 months	Growth	Weight/growth	Direct	g/day	up	24839		281	NA	-0.56	0.09	-0.199288	NA	-0.56	-0.199288	NA	<0.05	NA	PCI>0.9 for 5 generations	Fped	NA	NA	0
Sheep	Shropshire	Shropshire	Denmark	Norberg and Sorensen	J. Anim. Sci.	2007	Norberg_2007	Norberg_2007_Shropshire	Inbreeding trend and inbreeding depression in the Danish populations of Texel, Shropshire, and Oxford Down	Average daily gain until 2 months	Growth (maternal)	Weight/growth	Maternal	g/day	up	24839		281	NA	-0.54	0.11	-0.192171	NA	-0.54	-0.192171	NA	<0.05	NA	PCI>0.9 for 5 generations	Fped	NA	NA	0
Sheep	Texel	Texel	Denmark	Norberg and Sorensen	J. Anim. Sci.	2007	Norberg_2007	Norberg_2007_Texel	Inbreeding trend and inbreeding depression in the Danish populations of Texel, Shropshire, and Oxford Down	Litter size	Litter size	Reproduction/survival	Direct	n	up	32858		1.6	NA	-0.0032	0.0007	-0.2	NA	-0.0032	-0.2	NA	<0.05	NA	PCI>0.9 for 5 generations	Fped	NA	NA	0
Sheep	Shropshire	Shropshire	Denmark	Norberg and Sorensen	J. Anim. Sci.	2007	Norberg_2007	Norberg_2007_Shropshire	Inbreeding trend and inbreeding depression in the Danish populations of Texel, Shropshire, and Oxford Down	Birth weight	Birth weight	Weight/growth	Direct	kg	up	33356		4.2	NA	-0.0082	0.0009	-0.195238	NA	-0.0082	-0.195238	NA	<0.05	NA	PCI>0.9 for 5 generations	Fped	NA	NA	0
Sheep	Shropshire	Shropshire	Denmark	Norberg and Sorensen	J. Anim. Sci.	2007	Norberg_2007	Norberg_2007_Shropshire	Inbreeding trend and inbreeding depression in the Danish populations of Texel, Shropshire, and Oxford Down	Birth weight	Birth weight (maternal)	Weight/growth	Maternal	kg	up	33356		4.2	NA	-0.0065	0.0013	-0.154762	NA	-0.0065	-0.154762	NA	<0.05	NA	PCI>0.9 for 5 generations	Fped	NA	NA	0
Sheep	Texel	Texel	Denmark	Norberg and Sorensen	J. Anim. Sci.	2007	Norberg_2007	Norberg_2007_Texel	Inbreeding trend and inbreeding depression in the Danish populations of Texel, Shropshire, and Oxford Down	Average daily gain until 2 months	Growth	Weight/growth	Direct	g/day	up	37289		319	NA	-0.62	0.09	-0.194357	NA	-0.62	-0.194357	NA	<0.05	NA	PCI>0.9 for 5 generations	Fped	NA	NA	0
Sheep	Texel	Texel	Denmark	Norberg and Sorensen	J. Anim. Sci.	2007	Norberg_2007	Norberg_2007_Texel	Inbreeding trend and inbreeding depression in the Danish populations of Texel, Shropshire, and Oxford Down	Average daily gain until 2 months	Growth (maternal)	Weight/growth	Maternal	g/day	up	37289		319	NA	-1.06	0.27	-0.332288	NA	-1.06	-0.332288	NA	<0.05	NA	PCI>0.9 for 5 generations	Fped	NA	NA	0
Sheep	Texel	Texel	Denmark	Norberg and Sorensen	J. Anim. Sci.	2007	Norberg_2007	Norberg_2007_Texel	Inbreeding trend and inbreeding depression in the Danish populations of Texel, Shropshire, and Oxford Down	Birth weight	Birth weight	Weight/growth	Direct	kg	up	45938		4.6	NA	-0.011	0.0009	-0.23913	NA	-0.011	-0.23913	NA	<0.05	NA	PCI>0.9 for 5 generations	Fped	NA	NA	0
Sheep	Texel	Texel	Denmark	Norberg and Sorensen	J. Anim. Sci.	2007	Norberg_2007	Norberg_2007_Texel	Inbreeding trend and inbreeding depression in the Danish populations of Texel, Shropshire, and Oxford Down	Birth weight	Birth weight (maternal)	Weight/growth	Maternal	kg	up	45938		4.6	NA	-0.014	0.0034	-0.304348	NA	-0.014	-0.304348	NA	<0.05	NA	PCI>0.9 for 5 generations	Fped	NA	NA	0
Cattle	Jersey	Jersey	USA	Gulisija et al.	J. Dairy Sci.	2007	Gulisija_2007	Gulisija_2007_Jersey	Nonparametric analysis of the impact of inbreeding on production in Jersey cows	305-d fat yield, lact1	Fat yield	Production	Direct	kg	up	59778		NA	46.0514	-0.0561	NA	NA	-0.121821	-0.0561	NA	-0.121821	NA	0.22	NCG >= 6	Fped	4.5	NA	0
Cattle	Jersey	Jersey	USA	Gulisija et al.	J. Dairy Sci.	2007	Gulisija_2007	Gulisija_2007_Jersey	Nonparametric analysis of the impact of inbreeding on production in Jersey cows	305-d milk yield, lact1	Milk yield	Production	Direct	kg	up	59778		NA	1093.3	-0.0459	NA	NA	-0.00419829	-0.0459	NA	-0.00419829	NA	0.34	NCG >= 6	Fped	4.5	NA	0
Cattle	Jersey	Jersey	USA	Gulisija et al.	J. Dairy Sci.	2007	Gulisija_2007	Gulisija_2007_Jersey	Nonparametric analysis of the impact of inbreeding on production in Jersey cows	305-d protein yield, lact1	Protein yield	Production	Direct	kg	up	59778		NA	34.7126	-0.054	NA	NA	-0.155563	-0.054	NA	-0.155563	NA	0.26	NCG >= 6	Fped	4.5	NA	0
Cattle	Jersey	Jersey	USA	Gulisija et al.	J. Dairy Sci.	2007	Gulisija_2007	Gulisija_2007_Jersey	Nonparametric analysis of the impact of inbreeding on production in Jersey cows	305-d SCS yield, lact1	SCS	Health	Direct	units	down	59778		NA	1.13608	0.0059	NA	NA	0.519332	-0.0059	NA	-0.519332	NA	0.15	NCG >= 6	Fped	4.5	NA	0
Cattle	Holstein	Holstein	Ireland	McParland et al.	J. Dairy Sci.	2007	McParland_2007	McParland_2007_Holstein	Inbreeding effects on milk production, calving performance, fertility, and conformation in Irish Holstein-Friesians	Survival to second lactation	Adult survival	Reproduction/survival	Direct	0/1	up	63779		0.74	NA	-0.003	0.001	-0.405405	NA	-0.003	-0.405405	NA	<0.01	NA	NCG >= 3	Fped	2.78	NA	1
Cattle	Holstein	Holstein	Ireland	McParland et al.	J. Dairy Sci.	2007	McParland_2007	McParland_2007_Holstein	Inbreeding effects on milk production, calving performance, fertility, and conformation in Irish Holstein-Friesians	Age at first calving	Fertility interval	Reproduction/survival	Direct	days	down	63779		763	NA	0.2	0.08	0.0262123	NA	-0.2	-0.0262123	NA	<0.01	NA	NCG >= 3	Fped	2.78	NA	1
Cattle	Holstein	Holstein	Ireland	McParland et al.	J. Dairy Sci.	2007	McParland_2007	McParland_2007_Holstein	Inbreeding effects on milk production, calving performance, fertility, and conformation in Irish Holstein-Friesians	Calving interval	Fertility interval	Reproduction/survival	Direct	days	down	63779		404	NA	0.7	0.21	0.173267	NA	-0.7	-0.173267	NA	<0.01	NA	NCG >= 3	Fped	2.78	NA	1
Pigs	Landrace	Landrace	Hungary	Vigh et al.	Poljoprivreda	2007	Vigh_2007	Vigh_2007_Landrace	Effect of inbreeding on loin and fat depth in Hungarian Landrace pigs	Loin muscle depth between the 3rd and 4th ribs 6cm laterally from the spinal chord	Conformation other	Conformation	Direct	mm	up	68062		45.74	6.05	-0.08	NA	-0.174902	-1.32231	-0.08	-0.174902	-1.32231	NA	NA	pedigree of 74914 animals	Fped	NA	NA	0
Pigs	Landrace	Landrace	Hungary	Vigh et al.	Poljoprivreda	2007	Vigh_2007	Vigh_2007_Landrace	Effect of inbreeding on loin and fat depth in Hungarian Landrace pigs	Fat depth between the 3rd and 4th lumbar vertebrae 8cm laterally from the spinal chord	Production other	Production	Direct	mm	optimum or not certain	68062		12.9	3.23	-0.06	NA	-0.465116	-1.85759	NA	NA	NA	NA	NA	pedigree of 74914 animals	Fped	NA	NA	0
Pigs	Landrace	Landrace	Hungary	Farkas et al.	Livest. Sci.	2007	Farkas_2007	Farkas_2007_Landrace	Bayesian inference of inbreeding effects on litter size and gestation length in Hungarian Landrace and Hungarian Large White pigs	Gestation length	Gestation length (offspring)	Reproduction/survival	Offspring	days	down	141397		115.983	2.007	0.0098	NA	0.00844951	0.488291	-0.0098	-0.00844951	-0.488291	NA	NA	mean CGE of 2.8	Fped	0.887	2.898	0
Cattle	Holstein	Holstein	Ireland	McParland et al.	J. Dairy Sci.	2007	McParland_2007	McParland_2007_Holstein	Inbreeding effects on milk production, calving performance, fertility, and conformation in Irish Holstein-Friesians	Stillbirths	Offspring survival (maternal)	Reproduction/survival	Maternal	%	down	179373		4.5	NA	0.06	0.02	1.33333	NA	-0.06	-1.33333	NA	<0.05	NA	NCG >= 3	Fped	2.35	NA	1
Pigs	Large White	Large White	Hungary	Farkas et al.	Livest. Sci.	2007	Farkas_2007	Farkas_2007_Large White	Bayesian inference of inbreeding effects on litter size and gestation length in Hungarian Landrace and Hungarian Large White pigs	Number of piglets born alive	Litter size	Reproduction/survival	Direct	n	up	246150		10.051	2.575	-0.0164	NA	-0.163168	-0.636893	-0.0164	-0.163168	-0.636893	NA	NA	mean CGE of 2.8	Fped	0.496	2.169	0
Pigs	Large White	Large White	Hungary	Farkas et al.	Livest. Sci.	2007	Farkas_2007	Farkas_2007_Large White	Bayesian inference of inbreeding effects on litter size and gestation length in Hungarian Landrace and Hungarian Large White pigs	Gestation length	Gestation length (offspring)	Reproduction/survival	Offspring	days	down	246961		115.281	1.832	0.0077	NA	0.00667933	0.420306	-0.0077	-0.00667933	-0.420306	NA	NA	mean CGE of 2.8	Fped	0.496	2.169	0
Cattle	Holstein	Holstein	Belgium	Croquet et al.	J. Dairy Sci.	2007	Croquet_2007	Croquet_2007_Holstein	Linear and curvilinear effects of inbreeding on production traits for walloon Holstein cows	305-d protein yield, lact1	Protein yield	Production	Direct	kg	up	3438833		179.84	60.77	-0.72394	0.02882	-0.402547	-1.19128	-0.72394	-0.402547	-1.19128	NA	NA	mean CGE of 4.1	Fped	1.42	NA	0
Cattle	Holstein	Holstein	Belgium	Croquet et al.	J. Dairy Sci.	2007	Croquet_2007	Croquet_2007_Holstein	Linear and curvilinear effects of inbreeding on production traits for walloon Holstein cows	305-d fat yield, lact1	Fat yield	Production	Direct	kg	up	3441821		224.6	81.46	-1.02914	0.03937	-0.45821	-1.26337	-1.02914	-0.45821	-1.26337	NA	NA	mean CGE of 4.1	Fped	1.42	NA	0
Cattle	Holstein	Holstein	Belgium	Croquet et al.	J. Dairy Sci.	2007	Croquet_2007	Croquet_2007_Holstein	Linear and curvilinear effects of inbreeding on production traits for walloon Holstein cows	305-d milk yield, lact1	Milk yield	Production	Direct	kg	up	3491814		5504.55	1923.59	-22.1268	0.9397	-0.401973	-1.15029	-22.1268	-0.401973	-1.15029	NA	NA	mean CGE of 4.1	Fped	1.42	NA	0
Cattle	Alentejana	Alentejana	Portugal	Carolino and Gama	Genet. Sel. Evol.	2008	Carolino_2008	Carolino_2008_Alentejana	Inbreeding depression on beef cattle traits: Estimates, linearity of effects and heterogeneity among sire-families	Birth weight	Birth weight (maternal)	Weight/growth	Maternal	kg	up	10297	NA	33.76	5	-0.02	0.007	-0.0592417	-0.4	-0.02	-0.0592417	-0.4	<0.01	0.56	pedigree of 98019 animals	Fped	4.34	NA	0
Cattle	Angus	Angus	Ireland	McParland et al.	J. Anim. Sci.	2008	McParland_2008	McParland_2008_Angus	Inbreeding effects on postweaning production traits, conformation, and calving performance in Irish beef cattle	Docility	Behaviour	Other traits	Direct	score (1 not docile, to 10 docile)	up	757		7.3	1.1	0.007	1.62	0.0958904	0.636364	0.007	0.0958904	0.636364	>0.05	NA	NCG >= 3	Fped	1.38	NA	0
Cattle	Angus	Angus	Ireland	McParland et al.	J. Anim. Sci.	2008	McParland_2008	McParland_2008_Angus	Inbreeding effects on postweaning production traits, conformation, and calving performance in Irish beef cattle	Depth of rump (muscular)	Body dimensions	Conformation	Direct	score (1 to 10; 1=shallow, 10=deep)	up	757		6.1	1.04	0.012	1.22	0.196721	1.15385	0.012	0.196721	1.15385	>0.05	NA	NCG >= 3	Fped	1.38	NA	0
Cattle	Angus	Angus	Ireland	McParland et al.	J. Anim. Sci.	2008	McParland_2008	McParland_2008_Angus	Inbreeding effects on postweaning production traits, conformation, and calving performance in Irish beef cattle	Height at withers	Body dimensions	Conformation	Direct	score (1 small, to 10 tall)	up	757		5.1	1.21	0.011	1.25	0.215686	0.909091	0.011	0.215686	0.909091	>0.05	NA	NCG >= 3	Fped	1.38	NA	0
Cattle	Angus	Angus	Ireland	McParland et al.	J. Anim. Sci.	2008	McParland_2008	McParland_2008_Angus	Inbreeding effects on postweaning production traits, conformation, and calving performance in Irish beef cattle	Length of back	Body dimensions	Conformation	Direct	score (1 short, to 10 long)	up	757		5.8	1.27	0.013	1.2	0.224138	1.02362	0.013	0.224138	1.02362	>0.05	NA	NCG >= 3	Fped	1.38	NA	0
Cattle	Angus	Angus	Ireland	McParland et al.	J. Anim. Sci.	2008	McParland_2008	McParland_2008_Angus	Inbreeding effects on postweaning production traits, conformation, and calving performance in Irish beef cattle	Length of pelvis	Body dimensions	Conformation	Direct	score (1 short, to 10 long)	up	757		5.6	1.25	0.029	1.23	0.517857	2.32	0.029	0.517857	2.32	<0.01	NA	NCG >= 3	Fped	1.38	NA	0
Cattle	Angus	Angus	Ireland	McParland et al.	J. Anim. Sci.	2008	McParland_2008	McParland_2008_Angus	Inbreeding effects on postweaning production traits, conformation, and calving performance in Irish beef cattle	Width at hips (muscular)	Body dimensions	Conformation	Direct	score (1 to 10; 1=narrow, 10=wide)	up	757		5.5	1.19	-0.001	1.24	-0.0181818	-0.0840336	-0.001	-0.0181818	-0.0840336	>0.05	NA	NCG >= 3	Fped	1.38	NA	0
Cattle	Angus	Angus	Ireland	McParland et al.	J. Anim. Sci.	2008	McParland_2008	McParland_2008_Angus	Inbreeding effects on postweaning production traits, conformation, and calving performance in Irish beef cattle	Width at withers (muscular)	Body dimensions	Conformation	Direct	score (1 to 15; 1=narrow, 15=wide)	up	757		8.3	1.55	-0.003	1.61	-0.0361446	-0.193548	-0.003	-0.0361446	-0.193548	>0.05	NA	NCG >= 3	Fped	1.38	NA	0
Cattle	Angus	Angus	Ireland	McParland et al.	J. Anim. Sci.	2008	McParland_2008	McParland_2008_Angus	Inbreeding effects on postweaning production traits, conformation, and calving performance in Irish beef cattle	Width behind withers (muscular)	Body dimensions	Conformation	Direct	score (1 to 15; 1=narrow, 15=wide)	up	757		7	1.54	-0.006	1.55	-0.0857143	-0.38961	-0.006	-0.0857143	-0.38961	>0.05	NA	NCG >= 3	Fped	1.38	NA	0
Cattle	Angus	Angus	Ireland	McParland et al.	J. Anim. Sci.	2008	McParland_2008	McParland_2008_Angus	Inbreeding effects on postweaning production traits, conformation, and calving performance in Irish beef cattle	Canon bone thickness	Bone quality	Conformation	Direct	score (1 narrow, to 10 thick)	up	757		4.4	1.3	0.007	1.14	0.159091	0.538462	0.007	0.159091	0.538462	>0.05	NA	NCG >= 3	Fped	1.38	NA	0
Cattle	Angus	Angus	Ireland	McParland et al.	J. Anim. Sci.	2008	McParland_2008	McParland_2008_Angus	Inbreeding effects on postweaning production traits, conformation, and calving performance in Irish beef cattle	Condition score (muscular)	Conformation other	Conformation	Direct	score (1 poor, to 10 good)	up	757		5.4	1.36	0.048	1.75	0.888889	3.52941	0.048	0.888889	3.52941	<0.01	NA	NCG >= 3	Fped	1.38	NA	0
Cattle	Angus	Angus	Ireland	McParland et al.	J. Anim. Sci.	2008	McParland_2008	McParland_2008_Angus	Inbreeding effects on postweaning production traits, conformation, and calving performance in Irish beef cattle	Hindquarter development (muscular)	Conformation other	Conformation	Direct	score (1 to 15; 1=narrow, 15=wide)	up	757		6.6	1.8	0.017	1.37	0.257576	0.944444	0.017	0.257576	0.944444	>0.05	NA	NCG >= 3	Fped	1.38	NA	0
Cattle	Angus	Angus	Ireland	McParland et al.	J. Anim. Sci.	2008	McParland_2008	McParland_2008_Angus	Inbreeding effects on postweaning production traits, conformation, and calving performance in Irish beef cattle	Loin development (muscular)	Conformation other	Conformation	Direct	score (1 to 15)	up	757		7.3	1.88	0.026	1.78	0.356164	1.38298	0.026	0.356164	1.38298	>0.05	NA	NCG >= 3	Fped	1.38	NA	0
Cattle	Angus	Angus	Ireland	McParland et al.	J. Anim. Sci.	2008	McParland_2008	McParland_2008_Angus	Inbreeding effects on postweaning production traits, conformation, and calving performance in Irish beef cattle	Locomotion	Locomotion	Health	Direct	score (1 poor, to 10 good)	up	757		7.1	0.97	-0.009	1.14	-0.126761	-0.927835	-0.009	-0.126761	-0.927835	>0.05	NA	NCG >= 3	Fped	1.38	NA	0
Cattle	Angus	Angus	Ireland	McParland et al.	J. Anim. Sci.	2008	McParland_2008	McParland_2008_Angus	Inbreeding effects on postweaning production traits, conformation, and calving performance in Irish beef cattle	Scrotal circumference	Scrotal circumference	Conformation	Direct	score (1 small, to 10 large)	up	757		6.1	1.33	-0.003	2.02	-0.0491803	-0.225564	-0.003	-0.0491803	-0.225564	>0.05	NA	NCG >= 3	Fped	1.38	NA	0
Cattle	Simmental	Simmental	Ireland	McParland et al.	J. Anim. Sci.	2008	McParland_2008	McParland_2008_Simmental	Inbreeding effects on postweaning production traits, conformation, and calving performance in Irish beef cattle	Carcass conformation score	Carcass/meat quality	Production	Direct	score	up	771		8.8	1.9	0	0.022	0	0	0	0	0	>0.05	NA	NCG >= 3	Fped	2.11	NA	0
Cattle	Simmental	Simmental	Ireland	McParland et al.	J. Anim. Sci.	2008	McParland_2008	McParland_2008_Simmental	Inbreeding effects on postweaning production traits, conformation, and calving performance in Irish beef cattle	Carcass fat score	Carcass/meat quality	Production	Direct	score (1 to 15)	down	771		6.5	2.57	0.03	0.032	0.461538	1.16732	-0.03	-0.461538	-1.16732	>0.05	NA	NCG >= 3	Fped	2.11	NA	0
Cattle	Simmental	Simmental	Ireland	McParland et al.	J. Anim. Sci.	2008	McParland_2008	McParland_2008_Simmental	Inbreeding effects on postweaning production traits, conformation, and calving performance in Irish beef cattle	Average daily carcass gain	Growth	Weight/growth	Direct	kg/day	up	771		0.55	0.168	-0.0023	0.173	-0.418182	-1.36905	-0.0023	-0.418182	-1.36905	>0.05	NA	NCG >= 3	Fped	2.11	NA	0
Cattle	Simmental	Simmental	Ireland	McParland et al.	J. Anim. Sci.	2008	McParland_2008	McParland_2008_Simmental	Inbreeding effects on postweaning production traits, conformation, and calving performance in Irish beef cattle	Carcass weight	Weight	Weight/growth	Direct	kg	up	771		378	78.18	0.07	0.787	0.0185185	0.089537	0.07	0.0185185	0.089537	>0.05	NA	NCG >= 3	Fped	2.11	NA	0
Cattle	Angus	Angus	Ireland	McParland et al.	J. Anim. Sci.	2008	McParland_2008	McParland_2008_Angus	Inbreeding effects on postweaning production traits, conformation, and calving performance in Irish beef cattle	Carcass conformation score	Carcass/meat quality	Production	Direct	score	up	845		7.2	1.76	-0.044	0.023	-0.611111	-2.5	-0.044	-0.611111	-2.5	>0.05	NA	NCG >= 3	Fped	1.64	NA	0
Cattle	Angus	Angus	Ireland	McParland et al.	J. Anim. Sci.	2008	McParland_2008	McParland_2008_Angus	Inbreeding effects on postweaning production traits, conformation, and calving performance in Irish beef cattle	Carcass fat score	Carcass/meat quality	Production	Direct	score (1 to 15)	down	845		8.2	2.64	-0.09	0.031	-1.09756	-3.40909	0.09	1.09756	3.40909	<0.01	NA	NCG >= 3	Fped	1.64	NA	0
Cattle	Angus	Angus	Ireland	McParland et al.	J. Anim. Sci.	2008	McParland_2008	McParland_2008_Angus	Inbreeding effects on postweaning production traits, conformation, and calving performance in Irish beef cattle	Average daily carcass gain	Growth	Weight/growth	Direct	kg/day	up	845		0.42	0.106	-0.0016	0.122	-0.380952	-1.50943	-0.0016	-0.380952	-1.50943	>0.05	NA	NCG >= 3	Fped	1.64	NA	0
Cattle	Angus	Angus	Ireland	McParland et al.	J. Anim. Sci.	2008	McParland_2008	McParland_2008_Angus	Inbreeding effects on postweaning production traits, conformation, and calving performance in Irish beef cattle	Carcass weight	Weight	Weight/growth	Direct	kg	up	845		334	79.5	-1.9	0.871	-0.568862	-2.38994	-1.9	-0.568862	-2.38994	<0.05	NA	NCG >= 3	Fped	1.64	NA	0
Cattle	Hereford	Hereford	Ireland	McParland et al.	J. Anim. Sci.	2008	McParland_2008	McParland_2008_Hereford	Inbreeding effects on postweaning production traits, conformation, and calving performance in Irish beef cattle	Carcass conformation score	Carcass/meat quality	Production	Direct	score	up	950		7.2	1.74	0.005	0.017	0.0694444	0.287356	0.005	0.0694444	0.287356	>0.05	NA	NCG >= 3	Fped	2.29	NA	0
Cattle	Hereford	Hereford	Ireland	McParland et al.	J. Anim. Sci.	2008	McParland_2008	McParland_2008_Hereford	Inbreeding effects on postweaning production traits, conformation, and calving performance in Irish beef cattle	Carcass fat score	Carcass/meat quality	Production	Direct	score (1 to 15)	down	950		8.9	2.5	-0.06	0.022	-0.674157	-2.4	0.06	0.674157	2.4	<0.01	NA	NCG >= 3	Fped	2.29	NA	0
Cattle	Hereford	Hereford	Ireland	McParland et al.	J. Anim. Sci.	2008	McParland_2008	McParland_2008_Hereford	Inbreeding effects on postweaning production traits, conformation, and calving performance in Irish beef cattle	Average daily carcass gain	Growth	Weight/growth	Direct	kg/day	up	950		0.44	0.125	0.0002	0.1	0.0454545	0.16	0.0002	0.0454545	0.16	>0.05	NA	NCG >= 3	Fped	2.29	NA	0
Cattle	Hereford	Hereford	Ireland	McParland et al.	J. Anim. Sci.	2008	McParland_2008	McParland_2008_Hereford	Inbreeding effects on postweaning production traits, conformation, and calving performance in Irish beef cattle	Carcass weight	Weight	Weight/growth	Direct	kg	up	950		331	77.86	-1.9	0.612	-0.574018	-2.44028	-1.9	-0.574018	-2.44028	<0.01	NA	NCG >= 3	Fped	2.29	NA	0
Cattle	Alentejana	Alentejana	Portugal	Carolino and Gama	Genet. Sel. Evol.	2008	Carolino_2008	Carolino_2008_Alentejana	Inbreeding depression on beef cattle traits: Estimates, linearity of effects and heterogeneity among sire-families	Feed conversion ratio	Feed efficiency	Other traits	Direct	kg feed/kg gain	down	1203		6.11	1.53846	0.004	0.005	0.0654664	0.26	-0.004	-0.0654664	-0.26	>0.05	0.13	pedigree of 98019 animals	Fped	3.01	NA	0
Cattle	Alentejana	Alentejana	Portugal	Carolino and Gama	Genet. Sel. Evol.	2008	Carolino_2008	Carolino_2008_Alentejana	Inbreeding depression on beef cattle traits: Estimates, linearity of effects and heterogeneity among sire-families	Average daily gain	Growth	Weight/growth	Direct	g/day	up	1203		1253.5	199.706	-0.679	0.098	-0.0541683	-0.34	-0.679	-0.0541683	-0.34	<0.01	0.15	pedigree of 98019 animals	Fped	3.01	NA	0
Cattle	Alentejana	Alentejana	Portugal	Carolino and Gama	Genet. Sel. Evol.	2008	Carolino_2008	Carolino_2008_Alentejana	Inbreeding depression on beef cattle traits: Estimates, linearity of effects and heterogeneity among sire-families	Relative growth rate (daily gain expressed as proportion of live weight)	Growth	Weight/growth	Direct	%/days	up	1203		0.34	0.0914286	-6.4e-05	0.000209	-0.0188235	-0.07	-6.4e-05	-0.0188235	-0.07	>0.05	0.17	pedigree of 98019 animals	Fped	3.01	NA	0
Cattle	Hereford	Hereford	Ireland	McParland et al.	J. Anim. Sci.	2008	McParland_2008	McParland_2008_Hereford	Inbreeding effects on postweaning production traits, conformation, and calving performance in Irish beef cattle	Docility	Behaviour	Other traits	Direct	score (1 not docile, to 10 docile)	up	1655		7.9	1.01	-0.007	0.94	-0.0886076	-0.693069	-0.007	-0.0886076	-0.693069	>0.05	NA	NCG >= 3	Fped	2.07	NA	0
Cattle	Hereford	Hereford	Ireland	McParland et al.	J. Anim. Sci.	2008	McParland_2008	McParland_2008_Hereford	Inbreeding effects on postweaning production traits, conformation, and calving performance in Irish beef cattle	Depth of rump (muscular)	Body dimensions	Conformation	Direct	score (1 to 10; 1=shallow, 10=deep)	up	1655		6.2	1.06	-0.012	0.82	-0.193548	-1.13208	-0.012	-0.193548	-1.13208	>0.05	NA	NCG >= 3	Fped	2.07	NA	0
Cattle	Hereford	Hereford	Ireland	McParland et al.	J. Anim. Sci.	2008	McParland_2008	McParland_2008_Hereford	Inbreeding effects on postweaning production traits, conformation, and calving performance in Irish beef cattle	Height at withers	Body dimensions	Conformation	Direct	score (1 small, to 10 tall)	up	1655		5.1	1.29	-0.005	0.88	-0.0980392	-0.387597	-0.005	-0.0980392	-0.387597	>0.05	NA	NCG >= 3	Fped	2.07	NA	0
Cattle	Hereford	Hereford	Ireland	McParland et al.	J. Anim. Sci.	2008	McParland_2008	McParland_2008_Hereford	Inbreeding effects on postweaning production traits, conformation, and calving performance in Irish beef cattle	Length of back	Body dimensions	Conformation	Direct	score (1 short, to 10 long)	up	1655		6	1.35	-0.013	0.94	-0.216667	-0.962963	-0.013	-0.216667	-0.962963	>0.05	NA	NCG >= 3	Fped	2.07	NA	0
Cattle	Hereford	Hereford	Ireland	McParland et al.	J. Anim. Sci.	2008	McParland_2008	McParland_2008_Hereford	Inbreeding effects on postweaning production traits, conformation, and calving performance in Irish beef cattle	Length of pelvis	Body dimensions	Conformation	Direct	score (1 short, to 10 long)	up	1655		6.2	1.27	0	0.95	0	0	0	0	0	>0.05	NA	NCG >= 3	Fped	2.07	NA	0
Cattle	Hereford	Hereford	Ireland	McParland et al.	J. Anim. Sci.	2008	McParland_2008	McParland_2008_Hereford	Inbreeding effects on postweaning production traits, conformation, and calving performance in Irish beef cattle	Width at hips (muscular)	Body dimensions	Conformation	Direct	score (1 to 10; 1=narrow, 10=wide)	up	1655		6.1	1.08	-0.008	0.76	-0.131148	-0.740741	-0.008	-0.131148	-0.740741	>0.05	NA	NCG >= 3	Fped	2.07	NA	0
Cattle	Hereford	Hereford	Ireland	McParland et al.	J. Anim. Sci.	2008	McParland_2008	McParland_2008_Hereford	Inbreeding effects on postweaning production traits, conformation, and calving performance in Irish beef cattle	Width at withers (muscular)	Body dimensions	Conformation	Direct	score (1 to 15; 1=narrow, 15=wide)	up	1655		8.4	1.51	-0.015	1.08	-0.178571	-0.993377	-0.015	-0.178571	-0.993377	>0.05	NA	NCG >= 3	Fped	2.07	NA	0
Cattle	Hereford	Hereford	Ireland	McParland et al.	J. Anim. Sci.	2008	McParland_2008	McParland_2008_Hereford	Inbreeding effects on postweaning production traits, conformation, and calving performance in Irish beef cattle	Width behind withers (muscular)	Body dimensions	Conformation	Direct	score (1 to 15; 1=narrow, 15=wide)	up	1655		7.4	1.47	-0.013	1.06	-0.175676	-0.884354	-0.013	-0.175676	-0.884354	>0.05	NA	NCG >= 3	Fped	2.07	NA	0
Cattle	Hereford	Hereford	Ireland	McParland et al.	J. Anim. Sci.	2008	McParland_2008	McParland_2008_Hereford	Inbreeding effects on postweaning production traits, conformation, and calving performance in Irish beef cattle	Canon bone thickness	Bone quality	Conformation	Direct	score (1 narrow, to 10 thick)	up	1655		5.4	1.1	-0.005	0.77	-0.0925926	-0.454545	-0.005	-0.0925926	-0.454545	>0.05	NA	NCG >= 3	Fped	2.07	NA	0
Cattle	Hereford	Hereford	Ireland	McParland et al.	J. Anim. Sci.	2008	McParland_2008	McParland_2008_Hereford	Inbreeding effects on postweaning production traits, conformation, and calving performance in Irish beef cattle	Condition score (muscular)	Conformation other	Conformation	Direct	score (1 poor, to 10 good)	up	1655		5.7	1.25	0	1.01	0	0	0	0	0	>0.05	NA	NCG >= 3	Fped	2.07	NA	0
Cattle	Hereford	Hereford	Ireland	McParland et al.	J. Anim. Sci.	2008	McParland_2008	McParland_2008_Hereford	Inbreeding effects on postweaning production traits, conformation, and calving performance in Irish beef cattle	Hindquarter development (muscular)	Conformation other	Conformation	Direct	score (1 to 15; 1=narrow, 15=wide)	up	1655		7.2	1.45	0.013	1.01	0.180556	0.896552	0.013	0.180556	0.896552	>0.05	NA	NCG >= 3	Fped	2.07	NA	0
Cattle	Hereford	Hereford	Ireland	McParland et al.	J. Anim. Sci.	2008	McParland_2008	McParland_2008_Hereford	Inbreeding effects on postweaning production traits, conformation, and calving performance in Irish beef cattle	Loin development (muscular)	Conformation other	Conformation	Direct	score (1 to 15)	up	1655		7.9	1.49	-0.014	1.05	-0.177215	-0.939597	-0.014	-0.177215	-0.939597	>0.05	NA	NCG >= 3	Fped	2.07	NA	0
Cattle	Hereford	Hereford	Ireland	McParland et al.	J. Anim. Sci.	2008	McParland_2008	McParland_2008_Hereford	Inbreeding effects on postweaning production traits, conformation, and calving performance in Irish beef cattle	Locomotion	Locomotion	Health	Direct	score (1 poor, to 10 good)	up	1655		6.7	0.89	0.013	1.67	0.19403	1.46067	0.013	0.19403	1.46067	>0.05	NA	NCG >= 3	Fped	2.07	NA	0
Cattle	Hereford	Hereford	Ireland	McParland et al.	J. Anim. Sci.	2008	McParland_2008	McParland_2008_Hereford	Inbreeding effects on postweaning production traits, conformation, and calving performance in Irish beef cattle	Scrotal circumference	Scrotal circumference	Conformation	Direct	score (1 small, to 10 large)	up	1655		6.6	1.31	-0.028	1.16	-0.424242	-2.1374	-0.028	-0.424242	-2.1374	<0.05	NA	NCG >= 3	Fped	2.07	NA	0
Cattle	Angus	Angus	Ireland	McParland et al.	J. Anim. Sci.	2008	McParland_2008	McParland_2008_Angus	Inbreeding effects on postweaning production traits, conformation, and calving performance in Irish beef cattle	Dystocia, with dam parity 4	Calving ease	Reproduction/survival	Direct	%	down	2159		9.17	NA	1.21	0.679	13.1952	NA	-1.21	-13.1952	NA	>0.05	NA	NCG >= 3	Fped	1.48	NA	0
Cattle	Limousin	Limousin	Ireland	McParland et al.	J. Anim. Sci.	2008	McParland_2008	McParland_2008_Limousin	Inbreeding effects on postweaning production traits, conformation, and calving performance in Irish beef cattle	Carcass conformation score	Carcass/meat quality	Production	Direct	score	up	2365		10	1.89	-0.015	0.012	-0.15	-0.793651	-0.015	-0.15	-0.793651	>0.05	NA	NCG >= 3	Fped	0.88	NA	0
Cattle	Limousin	Limousin	Ireland	McParland et al.	J. Anim. Sci.	2008	McParland_2008	McParland_2008_Limousin	Inbreeding effects on postweaning production traits, conformation, and calving performance in Irish beef cattle	Carcass fat score	Carcass/meat quality	Production	Direct	score (1 to 15)	down	2365		5.8	2.45	0.01	0.015	0.172414	0.408163	-0.01	-0.172414	-0.408163	>0.05	NA	NCG >= 3	Fped	0.88	NA	0
Cattle	Limousin	Limousin	Ireland	McParland et al.	J. Anim. Sci.	2008	McParland_2008	McParland_2008_Limousin	Inbreeding effects on postweaning production traits, conformation, and calving performance in Irish beef cattle	Average daily carcass gain	Growth	Weight/growth	Direct	kg/day	up	2365		0.53	0.16	-0.0014	0.084	-0.264151	-0.875	-0.0014	-0.264151	-0.875	>0.05	NA	NCG >= 3	Fped	0.88	NA	0
Cattle	Limousin	Limousin	Ireland	McParland et al.	J. Anim. Sci.	2008	McParland_2008	McParland_2008_Limousin	Inbreeding effects on postweaning production traits, conformation, and calving performance in Irish beef cattle	Carcass weight	Weight	Weight/growth	Direct	kg	up	2365		382	83.79	-0.85	0.459	-0.222513	-1.01444	-0.85	-0.222513	-1.01444	>0.05	NA	NCG >= 3	Fped	0.88	NA	0
Cattle	Alentejana	Alentejana	Portugal	Carolino and Gama	Genet. Sel. Evol.	2008	Carolino_2008	Carolino_2008_Alentejana	Inbreeding depression on beef cattle traits: Estimates, linearity of effects and heterogeneity among sire-families	Weight at 3 months	Weight (maternal)	Weight/growth	Maternal	kg	up	2525		108.77	20.9184	-0.205	0.091	-0.188471	-0.98	-0.205	-0.188471	-0.98	<0.05	0.32	pedigree of 98019 animals	Fped	3.52	NA	0
Cattle	Alentejana	Alentejana	Portugal	Carolino and Gama	Genet. Sel. Evol.	2008	Carolino_2008	Carolino_2008_Alentejana	Inbreeding depression on beef cattle traits: Estimates, linearity of effects and heterogeneity among sire-families	Weight at 3 months	Weight	Weight/growth	Direct	kg	up	2525		108.77	20.9615	-0.327	0.079	-0.300634	-1.56	-0.327	-0.300634	-1.56	<0.01	0.32	pedigree of 98019 animals	Fped	6.07	NA	0
Cattle	Alentejana	Alentejana	Portugal	Carolino and Gama	Genet. Sel. Evol.	2008	Carolino_2008	Carolino_2008_Alentejana	Inbreeding depression on beef cattle traits: Estimates, linearity of effects and heterogeneity among sire-families	Weight at maturity (after ~3.5year)	Weight	Weight/growth	Direct	kg	up	2541		677.28	87.4545	-0.962	0.225	-0.142039	-1.1	-0.962	-0.142039	-1.1	<0.01	0.24	pedigree of 98019 animals	Fped	4.46	NA	0
Cattle	Alentejana	Alentejana	Portugal	Carolino and Gama	Genet. Sel. Evol.	2008	Carolino_2008	Carolino_2008_Alentejana	Inbreeding depression on beef cattle traits: Estimates, linearity of effects and heterogeneity among sire-families	Weight at 12 months	Weight (maternal)	Weight/growth	Maternal	kg	up	2661		323.68	87.7778	-0.237	0.223	-0.0732205	-0.27	-0.237	-0.0732205	-0.27	>0.05	0.21	pedigree of 98019 animals	Fped	4.16	NA	0
Cattle	Alentejana	Alentejana	Portugal	Carolino and Gama	Genet. Sel. Evol.	2008	Carolino_2008	Carolino_2008_Alentejana	Inbreeding depression on beef cattle traits: Estimates, linearity of effects and heterogeneity among sire-families	Weight at 12 months	Weight	Weight/growth	Direct	kg	up	2661		323.68	89.4444	-0.322	0.099	-0.099481	-0.36	-0.322	-0.099481	-0.36	<0.01	0.21	pedigree of 98019 animals	Fped	6.69	NA	0
Cattle	Angus	Angus	Ireland	McParland et al.	J. Anim. Sci.	2008	McParland_2008	McParland_2008_Angus	Inbreeding effects on postweaning production traits, conformation, and calving performance in Irish beef cattle	Dystocia, with dam parity 3	Calving ease	Reproduction/survival	Direct	%	down	2722		9.17	NA	-0.08	0.399	-0.87241	NA	0.08	0.87241	NA	>0.05	NA	NCG >= 3	Fped	1.48	NA	0
Cattle	Simmental	Simmental	Ireland	McParland et al.	J. Anim. Sci.	2008	McParland_2008	McParland_2008_Simmental	Inbreeding effects on postweaning production traits, conformation, and calving performance in Irish beef cattle	Docility	Behaviour	Other traits	Direct	score (1 not docile, to 10 docile)	up	3125		7.4	1.16	-0.002	1.1	-0.027027	-0.172414	-0.002	-0.027027	-0.172414	>0.05	NA	NCG >= 3	Fped	1.87	NA	0
Cattle	Simmental	Simmental	Ireland	McParland et al.	J. Anim. Sci.	2008	McParland_2008	McParland_2008_Simmental	Inbreeding effects on postweaning production traits, conformation, and calving performance in Irish beef cattle	Depth of rump (muscular)	Body dimensions	Conformation	Direct	score (1 to 10; 1=shallow, 10=deep)	up	3125		6.2	1	-0.014	0.72	-0.225806	-1.4	-0.014	-0.225806	-1.4	<0.05	NA	NCG >= 3	Fped	1.87	NA	0
Cattle	Simmental	Simmental	Ireland	McParland et al.	J. Anim. Sci.	2008	McParland_2008	McParland_2008_Simmental	Inbreeding effects on postweaning production traits, conformation, and calving performance in Irish beef cattle	Height at withers	Body dimensions	Conformation	Direct	score (1 small, to 10 tall)	up	3125		6	1.06	-0.012	0.61	-0.2	-1.13208	-0.012	-0.2	-1.13208	<0.05	NA	NCG >= 3	Fped	1.87	NA	0
Cattle	Simmental	Simmental	Ireland	McParland et al.	J. Anim. Sci.	2008	McParland_2008	McParland_2008_Simmental	Inbreeding effects on postweaning production traits, conformation, and calving performance in Irish beef cattle	Length of back	Body dimensions	Conformation	Direct	score (1 short, to 10 long)	up	3125		6.7	1	-0.013	0.6	-0.19403	-1.3	-0.013	-0.19403	-1.3	<0.05	NA	NCG >= 3	Fped	1.87	NA	0
Cattle	Simmental	Simmental	Ireland	McParland et al.	J. Anim. Sci.	2008	McParland_2008	McParland_2008_Simmental	Inbreeding effects on postweaning production traits, conformation, and calving performance in Irish beef cattle	Length of pelvis	Body dimensions	Conformation	Direct	score (1 short, to 10 long)	up	3125		6.3	0.97	-0.014	0.56	-0.222222	-1.4433	-0.014	-0.222222	-1.4433	<0.05	NA	NCG >= 3	Fped	1.87	NA	0
Cattle	Simmental	Simmental	Ireland	McParland et al.	J. Anim. Sci.	2008	McParland_2008	McParland_2008_Simmental	Inbreeding effects on postweaning production traits, conformation, and calving performance in Irish beef cattle	Width at hips (muscular)	Body dimensions	Conformation	Direct	score (1 to 10; 1=narrow, 10=wide)	up	3125		5.9	0.94	-0.013	0.54	-0.220339	-1.38298	-0.013	-0.220339	-1.38298	<0.05	NA	NCG >= 3	Fped	1.87	NA	0
Cattle	Simmental	Simmental	Ireland	McParland et al.	J. Anim. Sci.	2008	McParland_2008	McParland_2008_Simmental	Inbreeding effects on postweaning production traits, conformation, and calving performance in Irish beef cattle	Width at withers (muscular)	Body dimensions	Conformation	Direct	score (1 to 15; 1=narrow, 15=wide)	up	3125		8.4	1.66	-0.034	0.98	-0.404762	-2.04819	-0.034	-0.404762	-2.04819	<0.01	NA	NCG >= 3	Fped	1.87	NA	0
Cattle	Simmental	Simmental	Ireland	McParland et al.	J. Anim. Sci.	2008	McParland_2008	McParland_2008_Simmental	Inbreeding effects on postweaning production traits, conformation, and calving performance in Irish beef cattle	Width behind withers (muscular)	Body dimensions	Conformation	Direct	score (1 to 15; 1=narrow, 15=wide)	up	3125		7.7	1.57	-0.021	0.94	-0.272727	-1.33758	-0.021	-0.272727	-1.33758	<0.05	NA	NCG >= 3	Fped	1.87	NA	0
Cattle	Simmental	Simmental	Ireland	McParland et al.	J. Anim. Sci.	2008	McParland_2008	McParland_2008_Simmental	Inbreeding effects on postweaning production traits, conformation, and calving performance in Irish beef cattle	Canon bone thickness	Bone quality	Conformation	Direct	score (1 narrow, to 10 thick)	up	3125		5.6	0.98	-0.009	0.53	-0.160714	-0.918367	-0.009	-0.160714	-0.918367	>0.05	NA	NCG >= 3	Fped	1.87	NA	0
Cattle	Simmental	Simmental	Ireland	McParland et al.	J. Anim. Sci.	2008	McParland_2008	McParland_2008_Simmental	Inbreeding effects on postweaning production traits, conformation, and calving performance in Irish beef cattle	Condition score (muscular)	Conformation other	Conformation	Direct	score (1 poor, to 10 good)	up	3125		5.4	1.33	-0.013	0.88	-0.240741	-0.977444	-0.013	-0.240741	-0.977444	>0.05	NA	NCG >= 3	Fped	1.87	NA	0
Cattle	Simmental	Simmental	Ireland	McParland et al.	J. Anim. Sci.	2008	McParland_2008	McParland_2008_Simmental	Inbreeding effects on postweaning production traits, conformation, and calving performance in Irish beef cattle	Hindquarter development (muscular)	Conformation other	Conformation	Direct	score (1 to 15; 1=narrow, 15=wide)	up	3125		8.4	1.53	-0.029	0.89	-0.345238	-1.89542	-0.029	-0.345238	-1.89542	<0.01	NA	NCG >= 3	Fped	1.87	NA	0
Cattle	Simmental	Simmental	Ireland	McParland et al.	J. Anim. Sci.	2008	McParland_2008	McParland_2008_Simmental	Inbreeding effects on postweaning production traits, conformation, and calving performance in Irish beef cattle	Loin development (muscular)	Conformation other	Conformation	Direct	score (1 to 15)	up	3125		8.3	1.63	-0.011	0.94	-0.13253	-0.674847	-0.011	-0.13253	-0.674847	>0.05	NA	NCG >= 3	Fped	1.87	NA	0
Cattle	Simmental	Simmental	Ireland	McParland et al.	J. Anim. Sci.	2008	McParland_2008	McParland_2008_Simmental	Inbreeding effects on postweaning production traits, conformation, and calving performance in Irish beef cattle	Locomotion	Locomotion	Health	Direct	score (1 poor, to 10 good)	up	3125		6.7	1.01	-0.01	0.87	-0.149254	-0.990099	-0.01	-0.149254	-0.990099	>0.05	NA	NCG >= 3	Fped	1.87	NA	0
Cattle	Simmental	Simmental	Ireland	McParland et al.	J. Anim. Sci.	2008	McParland_2008	McParland_2008_Simmental	Inbreeding effects on postweaning production traits, conformation, and calving performance in Irish beef cattle	Scrotal circumference	Scrotal circumference	Conformation	Direct	score (1 small, to 10 large)	up	3125		6.6	1.38	-0.016	1.4	-0.242424	-1.15942	-0.016	-0.242424	-1.15942	>0.05	NA	NCG >= 3	Fped	1.87	NA	0
Cattle	Hereford	Hereford	Ireland	McParland et al.	J. Anim. Sci.	2008	McParland_2008	McParland_2008_Hereford	Inbreeding effects on postweaning production traits, conformation, and calving performance in Irish beef cattle	Perinatal mortality in male calves, with dam parity 5	Offspring survival	Reproduction/survival	Direct	%	down	3146		1.49	NA	0.0008	0.00137	0.0536913	NA	-0.0008	-0.0536913	NA	>0.05	NA	NCG >= 3	Fped	2.21	NA	0
Cattle	Angus	Angus	Ireland	McParland et al.	J. Anim. Sci.	2008	McParland_2008	McParland_2008_Angus	Inbreeding effects on postweaning production traits, conformation, and calving performance in Irish beef cattle	Dystocia, with dam parity 2	Calving ease	Reproduction/survival	Direct	%	down	3367		9.17	NA	-0.23	0.338	-2.50818	NA	0.23	2.50818	NA	>0.05	NA	NCG >= 3	Fped	1.48	NA	0
Cattle	Angus	Angus	Ireland	McParland et al.	J. Anim. Sci.	2008	McParland_2008	McParland_2008_Angus	Inbreeding effects on postweaning production traits, conformation, and calving performance in Irish beef cattle	Dystocia, with dam parity 1	Calving ease	Reproduction/survival	Direct	%	down	4109		9.17	NA	0.79	0.312	8.61505	NA	-0.79	-8.61505	NA	<0.05	NA	NCG >= 3	Fped	1.48	NA	0
Cattle	Charolais	Charolais	Ireland	McParland et al.	J. Anim. Sci.	2008	McParland_2008	McParland_2008_Charolais	Inbreeding effects on postweaning production traits, conformation, and calving performance in Irish beef cattle	Carcass conformation score	Carcass/meat quality	Production	Direct	score	up	4969		9.5	1.85	0.002	0.011	0.0210526	0.108108	0.002	0.0210526	0.108108	>0.05	NA	NCG >= 3	Fped	0.73	NA	0
Cattle	Charolais	Charolais	Ireland	McParland et al.	J. Anim. Sci.	2008	McParland_2008	McParland_2008_Charolais	Inbreeding effects on postweaning production traits, conformation, and calving performance in Irish beef cattle	Carcass fat score	Carcass/meat quality	Production	Direct	score (1 to 15)	down	4969		5.8	2.55	0	0.014	0	0	0	0	0	>0.05	NA	NCG >= 3	Fped	0.73	NA	0
Cattle	Charolais	Charolais	Ireland	McParland et al.	J. Anim. Sci.	2008	McParland_2008	McParland_2008_Charolais	Inbreeding effects on postweaning production traits, conformation, and calving performance in Irish beef cattle	Average daily carcass gain	Growth	Weight/growth	Direct	kg/day	up	4969		0.55	0.168	0.0005	0.079	0.0909091	0.297619	0.0005	0.0909091	0.297619	>0.05	NA	NCG >= 3	Fped	0.73	NA	0
Cattle	Charolais	Charolais	Ireland	McParland et al.	J. Anim. Sci.	2008	McParland_2008	McParland_2008_Charolais	Inbreeding effects on postweaning production traits, conformation, and calving performance in Irish beef cattle	Carcass weight	Weight	Weight/growth	Direct	kg	up	4969		394	83.67	-0.87	0.437	-0.220812	-1.0398	-0.87	-0.220812	-1.0398	<0.05	NA	NCG >= 3	Fped	0.73	NA	0
Cattle	Angus	Angus	Ireland	McParland et al.	J. Anim. Sci.	2008	McParland_2008	McParland_2008_Angus	Inbreeding effects on postweaning production traits, conformation, and calving performance in Irish beef cattle	Dystocia, with dam parity 5	Calving ease	Reproduction/survival	Direct	%	down	5084		9.17	NA	-0.43	0.43	-4.6892	NA	0.43	4.6892	NA	>0.05	NA	NCG >= 3	Fped	1.48	NA	0
Cattle	Alentejana	Alentejana	Portugal	Carolino and Gama	Genet. Sel. Evol.	2008	Carolino_2008	Carolino_2008_Alentejana	Inbreeding depression on beef cattle traits: Estimates, linearity of effects and heterogeneity among sire-families	Number of calvings in lifetime	Longevity	Reproduction/survival	Direct	n	up	7060		4.71	3.22034	-0.019	0.007	-0.403397	-0.59	-0.019	-0.403397	-0.59	<0.01	0.05	pedigree of 98019 animals	Fped	3.32	NA	0
Cattle	Alentejana	Alentejana	Portugal	Carolino and Gama	Genet. Sel. Evol.	2008	Carolino_2008	Carolino_2008_Alentejana	Inbreeding depression on beef cattle traits: Estimates, linearity of effects and heterogeneity among sire-families	Percentage of extra meat cuts	Carcass/meat quality	Production	Direct	%	down	7701		10.06	0.57	-5.7e-05	0.000156	-0.0005666	-0.01	5.7e-05	0.0005666	0.01	>0.05	0.2	pedigree of 98019 animals	Fped	7.93	NA	0
Cattle	Alentejana	Alentejana	Portugal	Carolino and Gama	Genet. Sel. Evol.	2008	Carolino_2008	Carolino_2008_Alentejana	Inbreeding depression on beef cattle traits: Estimates, linearity of effects and heterogeneity among sire-families	Retail meat yield (% of carcass weight)	Carcass/meat quality	Production	Direct	%	up	7701		70.13	2.73913	-0.0063	0.0043	-0.00898332	-0.23	-0.0063	-0.00898332	-0.23	>0.05	0.19	pedigree of 98019 animals	Fped	7.93	NA	0
Cattle	Alentejana	Alentejana	Portugal	Carolino and Gama	Genet. Sel. Evol.	2008	Carolino_2008	Carolino_2008_Alentejana	Inbreeding depression on beef cattle traits: Estimates, linearity of effects and heterogeneity among sire-families	Weight at 7 months	Weight (maternal)	Weight/growth	Maternal	kg	up	7865		213.1	41.9608	-0.214	0.073	-0.100422	-0.51	-0.214	-0.100422	-0.51	<0.01	0.5	pedigree of 98019 animals	Fped	4.88	NA	0
Cattle	Alentejana	Alentejana	Portugal	Carolino and Gama	Genet. Sel. Evol.	2008	Carolino_2008	Carolino_2008_Alentejana	Inbreeding depression on beef cattle traits: Estimates, linearity of effects and heterogeneity among sire-families	Weight at 7 months	Weight	Weight/growth	Direct	kg	up	7865		213.1	42	-0.189	0.074	-0.0886908	-0.45	-0.189	-0.0886908	-0.45	<0.01	0.5	pedigree of 98019 animals	Fped	6.75	NA	0
Cattle	Limousin	Limousin	Ireland	McParland et al.	J. Anim. Sci.	2008	McParland_2008	McParland_2008_Limousin	Inbreeding effects on postweaning production traits, conformation, and calving performance in Irish beef cattle	Perinatal mortality, with dam parity 4	Offspring survival (maternal)	Reproduction/survival	Maternal	%	down	7897		12.81	NA	0.13	0.23	1.01483	NA	-0.13	-1.01483	NA	>0.05	NA	NCG >= 3	Fped	0.56	NA	0
Cattle	Simmental	Simmental	Ireland	McParland et al.	J. Anim. Sci.	2008	McParland_2008	McParland_2008_Simmental	Inbreeding effects on postweaning production traits, conformation, and calving performance in Irish beef cattle	Perinatal mortality in female calves, with dam parities 1-5	Offspring survival	Reproduction/survival	Direct	%	down	8833		2.14	NA	0.00446	0.001769	0.208411	NA	-0.00446	-0.208411	NA	<0.01	NA	NCG >= 3	Fped	1.98	NA	0
Cattle	Simmental	Simmental	Ireland	McParland et al.	J. Anim. Sci.	2008	McParland_2008	McParland_2008_Simmental	Inbreeding effects on postweaning production traits, conformation, and calving performance in Irish beef cattle	Perinatal mortality in male calves, with dam parities 1-5	Offspring survival	Reproduction/survival	Direct	%	down	8833		2.14	NA	-0.00083	0.001214	-0.038785	NA	0.00083	0.038785	NA	>0.05	NA	NCG >= 3	Fped	1.98	NA	0
Cattle	Limousin	Limousin	Ireland	McParland et al.	J. Anim. Sci.	2008	McParland_2008	McParland_2008_Limousin	Inbreeding effects on postweaning production traits, conformation, and calving performance in Irish beef cattle	Perinatal mortality, with dam parity 3	Offspring survival (maternal)	Reproduction/survival	Maternal	%	down	9597		12.81	NA	0.01	0.21	0.078064	NA	-0.01	-0.078064	NA	>0.05	NA	NCG >= 3	Fped	0.56	NA	0
Cattle	Alentejana	Alentejana	Portugal	Carolino and Gama	Genet. Sel. Evol.	2008	Carolino_2008	Carolino_2008_Alentejana	Inbreeding depression on beef cattle traits: Estimates, linearity of effects and heterogeneity among sire-families	Birth weight	Birth weight	Weight/growth	Direct	kg	up	10297		33.76	5	-0.027	0.007	-0.0799763	-0.54	-0.027	-0.0799763	-0.54	<0.01	0.56	pedigree of 98019 animals	Fped	5.88	NA	0
Cattle	Limousin	Limousin	Ireland	McParland et al.	J. Anim. Sci.	2008	McParland_2008	McParland_2008_Limousin	Inbreeding effects on postweaning production traits, conformation, and calving performance in Irish beef cattle	Perinatal mortality, with dam parity 2	Offspring survival (maternal)	Reproduction/survival	Maternal	%	down	11278		12.81	NA	0.37	0.2	2.88837	NA	-0.37	-2.88837	NA	>0.05	NA	NCG >= 3	Fped	0.56	NA	0
Cattle	Limousin	Limousin	Ireland	McParland et al.	J. Anim. Sci.	2008	McParland_2008	McParland_2008_Limousin	Inbreeding effects on postweaning production traits, conformation, and calving performance in Irish beef cattle	Perinatal mortality, with dam parity 1	Offspring survival (maternal)	Reproduction/survival	Maternal	%	down	12689		12.81	NA	0.66	0.22	5.15222	NA	-0.66	-5.15222	NA	<0.05	NA	NCG >= 3	Fped	0.56	NA	0
Cattle	Alentejana	Alentejana	Portugal	Carolino and Gama	Genet. Sel. Evol.	2008	Carolino_2008	Carolino_2008_Alentejana	Inbreeding depression on beef cattle traits: Estimates, linearity of effects and heterogeneity among sire-families	Productive life	Longevity	Reproduction/survival	Direct	months	up	14920		112.57	47.4419	-0.204	0.065	-0.181221	-0.43	-0.204	-0.181221	-0.43	<0.01	0.06	pedigree of 98019 animals	Fped	3.31	NA	0
Cattle	Alentejana	Alentejana	Portugal	Carolino and Gama	Genet. Sel. Evol.	2008	Carolino_2008	Carolino_2008_Alentejana	Inbreeding depression on beef cattle traits: Estimates, linearity of effects and heterogeneity among sire-families	Number of calvings up to 7 years of age	Fertility success	Reproduction/survival	Direct	n	up	17395		2.53	1.25	-0.004	0.001	-0.158103	-0.32	-0.004	-0.158103	-0.32	<0.01	0.04	pedigree of 98019 animals	Fped	3.18	NA	0
Cattle	Alentejana	Alentejana	Portugal	Carolino and Gama	Genet. Sel. Evol.	2008	Carolino_2008	Carolino_2008_Alentejana	Inbreeding depression on beef cattle traits: Estimates, linearity of effects and heterogeneity among sire-families	Age at first calving	Fertility interval	Reproduction/survival	Direct	months	down	19054		37.15	7.85714	0.022	0.007	0.0592194	0.28	-0.022	-0.0592194	-0.28	<0.01	0.06	pedigree of 98019 animals	Fped	5.55	NA	0
Cattle	Limousin	Limousin	Ireland	McParland et al.	J. Anim. Sci.	2008	McParland_2008	McParland_2008_Limousin	Inbreeding effects on postweaning production traits, conformation, and calving performance in Irish beef cattle	Perinatal mortality, with dam parity 5	Offspring survival (maternal)	Reproduction/survival	Maternal	%	down	20420		12.81	NA	-0.13	0.16	-1.01483	NA	0.13	1.01483	NA	>0.05	NA	NCG >= 3	Fped	0.56	NA	0
Cattle	Charolais	Charolais	Ireland	McParland et al.	J. Anim. Sci.	2008	McParland_2008	McParland_2008_Charolais	Inbreeding effects on postweaning production traits, conformation, and calving performance in Irish beef cattle	Docility	Behaviour	Other traits	Direct	score (1 not docile, to 10 docile)	up	30345		7.4	1.19	0	0.54	0	0	0	0	0	>0.05	NA	NCG >= 3	Fped	0.56	NA	0
Cattle	Charolais	Charolais	Ireland	McParland et al.	J. Anim. Sci.	2008	McParland_2008	McParland_2008_Charolais	Inbreeding effects on postweaning production traits, conformation, and calving performance in Irish beef cattle	Depth of rump (muscular)	Body dimensions	Conformation	Direct	score (1 to 10; 1=shallow, 10=deep)	up	30345		6.1	1.05	-0.017	0.43	-0.278689	-1.61905	-0.017	-0.278689	-1.61905	<0.01	NA	NCG >= 3	Fped	0.56	NA	0
Cattle	Charolais	Charolais	Ireland	McParland et al.	J. Anim. Sci.	2008	McParland_2008	McParland_2008_Charolais	Inbreeding effects on postweaning production traits, conformation, and calving performance in Irish beef cattle	Height at withers	Body dimensions	Conformation	Direct	score (1 small, to 10 tall)	up	30345		6.2	1.3	-0.019	0.37	-0.306452	-1.46154	-0.019	-0.306452	-1.46154	<0.01	NA	NCG >= 3	Fped	0.56	NA	0
Cattle	Charolais	Charolais	Ireland	McParland et al.	J. Anim. Sci.	2008	McParland_2008	McParland_2008_Charolais	Inbreeding effects on postweaning production traits, conformation, and calving performance in Irish beef cattle	Length of back	Body dimensions	Conformation	Direct	score (1 short, to 10 long)	up	30345		6.7	1.04	-0.012	0.3	-0.179104	-1.15385	-0.012	-0.179104	-1.15385	<0.01	NA	NCG >= 3	Fped	0.56	NA	0
Cattle	Charolais	Charolais	Ireland	McParland et al.	J. Anim. Sci.	2008	McParland_2008	McParland_2008_Charolais	Inbreeding effects on postweaning production traits, conformation, and calving performance in Irish beef cattle	Length of pelvis	Body dimensions	Conformation	Direct	score (1 short, to 10 long)	up	30345		6.2	0.97	-0.014	0.3	-0.225806	-1.4433	-0.014	-0.225806	-1.4433	<0.01	NA	NCG >= 3	Fped	0.56	NA	0
Cattle	Charolais	Charolais	Ireland	McParland et al.	J. Anim. Sci.	2008	McParland_2008	McParland_2008_Charolais	Inbreeding effects on postweaning production traits, conformation, and calving performance in Irish beef cattle	Width at hips (muscular)	Body dimensions	Conformation	Direct	score (1 to 10; 1=narrow, 10=wide)	up	30345		6	0.92	-0.017	0.28	-0.283333	-1.84783	-0.017	-0.283333	-1.84783	<0.01	NA	NCG >= 3	Fped	0.56	NA	0
Cattle	Charolais	Charolais	Ireland	McParland et al.	J. Anim. Sci.	2008	McParland_2008	McParland_2008_Charolais	Inbreeding effects on postweaning production traits, conformation, and calving performance in Irish beef cattle	Width at withers (muscular)	Body dimensions	Conformation	Direct	score (1 to 15; 1=narrow, 15=wide)	up	30345		8.3	1.7	-0.027	0.47	-0.325301	-1.58824	-0.027	-0.325301	-1.58824	<0.01	NA	NCG >= 3	Fped	0.56	NA	0
Cattle	Charolais	Charolais	Ireland	McParland et al.	J. Anim. Sci.	2008	McParland_2008	McParland_2008_Charolais	Inbreeding effects on postweaning production traits, conformation, and calving performance in Irish beef cattle	Width behind withers (muscular)	Body dimensions	Conformation	Direct	score (1 to 15; 1=narrow, 15=wide)	up	30345		7.6	1.54	-0.024	0.44	-0.315789	-1.55844	-0.024	-0.315789	-1.55844	<0.01	NA	NCG >= 3	Fped	0.56	NA	0
Cattle	Charolais	Charolais	Ireland	McParland et al.	J. Anim. Sci.	2008	McParland_2008	McParland_2008_Charolais	Inbreeding effects on postweaning production traits, conformation, and calving performance in Irish beef cattle	Canon bone thickness	Bone quality	Conformation	Direct	score (1 narrow, to 10 thick)	up	30345		6	0.99	-0.016	0.29	-0.266667	-1.61616	-0.016	-0.266667	-1.61616	<0.01	NA	NCG >= 3	Fped	0.56	NA	0
Cattle	Charolais	Charolais	Ireland	McParland et al.	J. Anim. Sci.	2008	McParland_2008	McParland_2008_Charolais	Inbreeding effects on postweaning production traits, conformation, and calving performance in Irish beef cattle	Condition score (muscular)	Conformation other	Conformation	Direct	score (1 poor, to 10 good)	up	30345		5.3	1.25	-0.008	0.57	-0.150943	-0.64	-0.008	-0.150943	-0.64	>0.05	NA	NCG >= 3	Fped	0.56	NA	0
Cattle	Charolais	Charolais	Ireland	McParland et al.	J. Anim. Sci.	2008	McParland_2008	McParland_2008_Charolais	Inbreeding effects on postweaning production traits, conformation, and calving performance in Irish beef cattle	Hindquarter development (muscular)	Conformation other	Conformation	Direct	score (1 to 15; 1=narrow, 15=wide)	up	30345		8.1	1.56	-0.02	0.44	-0.246914	-1.28205	-0.02	-0.246914	-1.28205	<0.01	NA	NCG >= 3	Fped	0.56	NA	0
Cattle	Charolais	Charolais	Ireland	McParland et al.	J. Anim. Sci.	2008	McParland_2008	McParland_2008_Charolais	Inbreeding effects on postweaning production traits, conformation, and calving performance in Irish beef cattle	Loin development (muscular)	Conformation other	Conformation	Direct	score (1 to 15)	up	30345		8.3	1.62	-0.023	0.46	-0.277108	-1.41975	-0.023	-0.277108	-1.41975	<0.01	NA	NCG >= 3	Fped	0.56	NA	0
Cattle	Charolais	Charolais	Ireland	McParland et al.	J. Anim. Sci.	2008	McParland_2008	McParland_2008_Charolais	Inbreeding effects on postweaning production traits, conformation, and calving performance in Irish beef cattle	Locomotion	Locomotion	Health	Direct	score (1 poor, to 10 good)	up	30345		6.5	1.08	-0.007	0.53	-0.107692	-0.648148	-0.007	-0.107692	-0.648148	>0.05	NA	NCG >= 3	Fped	0.56	NA	0
Cattle	Charolais	Charolais	Ireland	McParland et al.	J. Anim. Sci.	2008	McParland_2008	McParland_2008_Charolais	Inbreeding effects on postweaning production traits, conformation, and calving performance in Irish beef cattle	Scrotal circumference	Scrotal circumference	Conformation	Direct	score (1 small, to 10 large)	up	30345		6.2	1.37	-0.012	0.85	-0.193548	-0.875912	-0.012	-0.193548	-0.875912	>0.05	NA	NCG >= 3	Fped	0.56	NA	0
Cattle	Limousin	Limousin	Ireland	McParland et al.	J. Anim. Sci.	2008	McParland_2008	McParland_2008_Limousin	Inbreeding effects on postweaning production traits, conformation, and calving performance in Irish beef cattle	Docility	Behaviour	Other traits	Direct	score (1 not docile, to 10 docile)	up	30881		7.1	1.05	-0.001	0.29	-0.0140845	-0.0952381	-0.001	-0.0140845	-0.0952381	>0.05	NA	NCG >= 3	Fped	0.56	NA	0
Cattle	Limousin	Limousin	Ireland	McParland et al.	J. Anim. Sci.	2008	McParland_2008	McParland_2008_Limousin	Inbreeding effects on postweaning production traits, conformation, and calving performance in Irish beef cattle	Depth of rump (muscular)	Body dimensions	Conformation	Direct	score (1 to 10; 1=shallow, 10=deep)	up	30881		6	1.01	-0.009	0.32	-0.15	-0.891089	-0.009	-0.15	-0.891089	<0.01	NA	NCG >= 3	Fped	0.56	NA	0
Cattle	Limousin	Limousin	Ireland	McParland et al.	J. Anim. Sci.	2008	McParland_2008	McParland_2008_Limousin	Inbreeding effects on postweaning production traits, conformation, and calving performance in Irish beef cattle	Height at withers	Body dimensions	Conformation	Direct	score (1 small, to 10 tall)	up	30881		5.9	1.07	-0.015	0.25	-0.254237	-1.40187	-0.015	-0.254237	-1.40187	<0.01	NA	NCG >= 3	Fped	0.56	NA	0
Cattle	Limousin	Limousin	Ireland	McParland et al.	J. Anim. Sci.	2008	McParland_2008	McParland_2008_Limousin	Inbreeding effects on postweaning production traits, conformation, and calving performance in Irish beef cattle	Length of back	Body dimensions	Conformation	Direct	score (1 short, to 10 long)	up	30881		6.7	1.04	-0.014	0.23	-0.208955	-1.34615	-0.014	-0.208955	-1.34615	<0.01	NA	NCG >= 3	Fped	0.56	NA	0
Cattle	Limousin	Limousin	Ireland	McParland et al.	J. Anim. Sci.	2008	McParland_2008	McParland_2008_Limousin	Inbreeding effects on postweaning production traits, conformation, and calving performance in Irish beef cattle	Length of pelvis	Body dimensions	Conformation	Direct	score (1 short, to 10 long)	up	30881		6.5	1.05	-0.007	0.22	-0.107692	-0.666667	-0.007	-0.107692	-0.666667	<0.01	NA	NCG >= 3	Fped	0.56	NA	0
Cattle	Limousin	Limousin	Ireland	McParland et al.	J. Anim. Sci.	2008	McParland_2008	McParland_2008_Limousin	Inbreeding effects on postweaning production traits, conformation, and calving performance in Irish beef cattle	Width at hips (muscular)	Body dimensions	Conformation	Direct	score (1 to 10; 1=narrow, 10=wide)	up	30881		6.1	0.99	-0.011	0.22	-0.180328	-1.11111	-0.011	-0.180328	-1.11111	<0.01	NA	NCG >= 3	Fped	0.56	NA	0
Cattle	Limousin	Limousin	Ireland	McParland et al.	J. Anim. Sci.	2008	McParland_2008	McParland_2008_Limousin	Inbreeding effects on postweaning production traits, conformation, and calving performance in Irish beef cattle	Width at withers (muscular)	Body dimensions	Conformation	Direct	score (1 to 15; 1=narrow, 15=wide)	up	30881		9	1.38	-0.016	0.36	-0.177778	-1.15942	-0.016	-0.177778	-1.15942	<0.01	NA	NCG >= 3	Fped	0.56	NA	0
Cattle	Limousin	Limousin	Ireland	McParland et al.	J. Anim. Sci.	2008	McParland_2008	McParland_2008_Limousin	Inbreeding effects on postweaning production traits, conformation, and calving performance in Irish beef cattle	Width behind withers (muscular)	Body dimensions	Conformation	Direct	score (1 to 15; 1=narrow, 15=wide)	up	30881		8.1	1.35	-0.015	0.35	-0.185185	-1.11111	-0.015	-0.185185	-1.11111	<0.01	NA	NCG >= 3	Fped	0.56	NA	0
Cattle	Limousin	Limousin	Ireland	McParland et al.	J. Anim. Sci.	2008	McParland_2008	McParland_2008_Limousin	Inbreeding effects on postweaning production traits, conformation, and calving performance in Irish beef cattle	Canon bone thickness	Bone quality	Conformation	Direct	score (1 narrow, to 10 thick)	up	30881		5.2	1.08	-0.004	0.17	-0.0769231	-0.37037	-0.004	-0.0769231	-0.37037	<0.05	NA	NCG >= 3	Fped	0.56	NA	0
Cattle	Limousin	Limousin	Ireland	McParland et al.	J. Anim. Sci.	2008	McParland_2008	McParland_2008_Limousin	Inbreeding effects on postweaning production traits, conformation, and calving performance in Irish beef cattle	Condition score (muscular)	Conformation other	Conformation	Direct	score (1 poor, to 10 good)	up	30881		5.3	1.18	-0.008	0.37	-0.150943	-0.677966	-0.008	-0.150943	-0.677966	<0.05	NA	NCG >= 3	Fped	0.56	NA	0
Cattle	Limousin	Limousin	Ireland	McParland et al.	J. Anim. Sci.	2008	McParland_2008	McParland_2008_Limousin	Inbreeding effects on postweaning production traits, conformation, and calving performance in Irish beef cattle	Hindquarter development (muscular)	Conformation other	Conformation	Direct	score (1 to 15; 1=narrow, 15=wide)	up	30881		9	1.33	-0.015	0.35	-0.166667	-1.12782	-0.015	-0.166667	-1.12782	<0.01	NA	NCG >= 3	Fped	0.56	NA	0
Cattle	Limousin	Limousin	Ireland	McParland et al.	J. Anim. Sci.	2008	McParland_2008	McParland_2008_Limousin	Inbreeding effects on postweaning production traits, conformation, and calving performance in Irish beef cattle	Loin development (muscular)	Conformation other	Conformation	Direct	score (1 to 15)	up	30881		8.6	1.36	-0.023	0.36	-0.267442	-1.69118	-0.023	-0.267442	-1.69118	<0.01	NA	NCG >= 3	Fped	0.56	NA	0
Cattle	Limousin	Limousin	Ireland	McParland et al.	J. Anim. Sci.	2008	McParland_2008	McParland_2008_Limousin	Inbreeding effects on postweaning production traits, conformation, and calving performance in Irish beef cattle	Locomotion	Locomotion	Health	Direct	score (1 poor, to 10 good)	up	30881		6.8	1.04	-0.005	0.37	-0.0735294	-0.480769	-0.005	-0.0735294	-0.480769	>0.05	NA	NCG >= 3	Fped	0.56	NA	0
Cattle	Limousin	Limousin	Ireland	McParland et al.	J. Anim. Sci.	2008	McParland_2008	McParland_2008_Limousin	Inbreeding effects on postweaning production traits, conformation, and calving performance in Irish beef cattle	Scrotal circumference	Scrotal circumference	Conformation	Direct	score (1 small, to 10 large)	up	30881		5.6	1.33	-0.009	0.57	-0.160714	-0.676692	-0.009	-0.160714	-0.676692	>0.05	NA	NCG >= 3	Fped	0.56	NA	0
Cattle	Alentejana	Alentejana	Portugal	Carolino and Gama	Genet. Sel. Evol.	2008	Carolino_2008	Carolino_2008_Alentejana	Inbreeding depression on beef cattle traits: Estimates, linearity of effects and heterogeneity among sire-families	Calving interval	Fertility interval	Reproduction/survival	Direct	days	down	42224		442.74	124.211	0.236	0.119	0.0533044	0.19	-0.236	-0.0533044	-0.19	<0.05	0.03	pedigree of 98019 animals	Fped	6.05	NA	0
Cattle	Jersey	Jersey	South Africa	Maiwashe et al.	S. Afr. J. Anim. Sci.	2008	Maiwashe_2008	Maiwashe_2008_Jersey	Estimates of genetic parameters and effect of inbreeding on milk yield and composition in South African Jersey cows	305-d fat yield, lact1-3	Fat yield	Production	Direct	kg	up	112494		238.11	62.47	-0.64	0.05	-0.268783	-1.02449	-0.64	-0.268783	-1.02449	<0.05	0.19	pedigree of 724229 animals	Fped	1.61	NA	0
Cattle	Jersey	Jersey	South Africa	Maiwashe et al.	S. Afr. J. Anim. Sci.	2008	Maiwashe_2008	Maiwashe_2008_Jersey	Estimates of genetic parameters and effect of inbreeding on milk yield and composition in South African Jersey cows	305-d fat%, lact1-3	Fat%	Production	Direct	%	up	112684		4.64	0.46	0.0011	0.0005	0.0237069	0.23913	0.0011	0.0237069	0.23913	>0.05	0.39	pedigree of 724229 animals	Fped	1.61	NA	0
Cattle	Jersey	Jersey	South Africa	Maiwashe et al.	S. Afr. J. Anim. Sci.	2008	Maiwashe_2008	Maiwashe_2008_Jersey	Estimates of genetic parameters and effect of inbreeding on milk yield and composition in South African Jersey cows	305-d protein yield, lact1-3	Protein yield	Production	Direct	kg	up	112751		189.55	48.45	-0.59	0.04	-0.311264	-1.21775	-0.59	-0.311264	-1.21775	<0.05	0.23	pedigree of 724229 animals	Fped	1.61	NA	0
Cattle	Jersey	Jersey	South Africa	Maiwashe et al.	S. Afr. J. Anim. Sci.	2008	Maiwashe_2008	Maiwashe_2008_Jersey	Estimates of genetic parameters and effect of inbreeding on milk yield and composition in South African Jersey cows	305-d milk yield, lact1-3	Milk yield	Production	Direct	kg	up	112925		5149.39	1294.59	-15.42	1.13	-0.299453	-1.19111	-15.42	-0.299453	-1.19111	<0.05	0.26	pedigree of 724229 animals	Fped	1.61	NA	0
Cattle	Jersey	Jersey	South Africa	Maiwashe et al.	S. Afr. J. Anim. Sci.	2008	Maiwashe_2008	Maiwashe_2008_Jersey	Estimates of genetic parameters and effect of inbreeding on milk yield and composition in South African Jersey cows	305-d protein%, lact1-3	Protein%	Production	Direct	%	up	113088		3.69	0.25	0.0003	0.0003	0.00813008	0.12	0.0003	0.00813008	0.12	>0.05	0.53	pedigree of 724229 animals	Fped	1.61	NA	0
Pigs	Landrace	Landrace	Hungary	Vigh et al.	Arch. Anim. Breed.	2008	Vigh_2008	Vigh_2008_Landrace	Effect of inbreeding on lean meat percentage and average daily gain in Hungarian Landrace pigs	Lean meat percentage	Carcass/meat quality	Production	Direct	%	up	132548		57.6	2.1	0.0003	NA	0.000520833	0.0142857	0.0003	0.000520833	0.0142857	NA	NA	3-7 generations	Fped	6.5	NA	0
Pigs	Landrace	Landrace	Hungary	Vigh et al.	Arch. Anim. Breed.	2008	Vigh_2008	Vigh_2008_Landrace	Effect of inbreeding on lean meat percentage and average daily gain in Hungarian Landrace pigs	Average daily gain	Growth	Weight/growth	Direct	g/day	up	132548		532.3	62.2	-4.01	NA	-0.753335	-6.44695	-4.01	-0.753335	-6.44695	NA	NA	3-7 generations	Fped	6.5	NA	0
Cattle	Charolais	Charolais	Ireland	McParland et al.	J. Anim. Sci.	2008	McParland_2008	McParland_2008_Charolais	Inbreeding effects on postweaning production traits, conformation, and calving performance in Irish beef cattle	Perinatal mortality in female calves, with dam parity 3	Offspring survival	Reproduction/survival	Direct	%	down	10846 (total both sexes, ? Per sex)		1.89	NA	-0.0031	0.00166	-0.164021	NA	0.0031	0.164021	NA	>0.05	NA	NCG >= 3	Fped	0.7	NA	0
Cattle	Charolais	Charolais	Ireland	McParland et al.	J. Anim. Sci.	2008	McParland_2008	McParland_2008_Charolais	Inbreeding effects on postweaning production traits, conformation, and calving performance in Irish beef cattle	Perinatal mortality in male calves, with dam parity 3	Offspring survival	Reproduction/survival	Direct	%	down	10846 (total both sexes, ? Per sex)		1.89	NA	0.0005	0.00131	0.026455	NA	-0.0005	-0.026455	NA	>0.05	NA	NCG >= 3	Fped	0.7	NA	0
Cattle	Charolais	Charolais	Ireland	McParland et al.	J. Anim. Sci.	2008	McParland_2008	McParland_2008_Charolais	Inbreeding effects on postweaning production traits, conformation, and calving performance in Irish beef cattle	Perinatal mortality in female calves, with dam parity 1	Offspring survival	Reproduction/survival	Direct	%	down	11733 (total both sexes, ? Per sex)		1.89	NA	0.0007	0.00121	0.037037	NA	-0.0007	-0.037037	NA	>0.05	NA	NCG >= 3	Fped	0.7	NA	0
Cattle	Charolais	Charolais	Ireland	McParland et al.	J. Anim. Sci.	2008	McParland_2008	McParland_2008_Charolais	Inbreeding effects on postweaning production traits, conformation, and calving performance in Irish beef cattle	Perinatal mortality in male calves, with dam parity 1	Offspring survival	Reproduction/survival	Direct	%	down	11733 (total both sexes, ? Per sex)		1.89	NA	0.0109	0.00124	0.57672	NA	-0.0109	-0.57672	NA	<0.01	NA	NCG >= 3	Fped	0.7	NA	0
[truncated: 1,359 more rows]

## Sheet: Table_S1 Title
Table S1 Complete data set with inbreeding depression estimates of 154 studies. Inbreeding depression estimates (b-values) are expressed per 1% increase in inbreeding and scaled as percentage of the trait mean (bm) or as percentage of the trait standard deviation (bs). Estimates are furthermore corrected for the presumed favorable direction of the trait (such that a value <0 indicates inbreeding …
