# Supplementary material for: How Depressing Is Inbreeding? A Meta-Analysis of 30 Years of Research on the Effects of Inbreeding in Livestock
Source: Genes (Basel). 2021 Jun 18;12(6):926. doi: 10.3390/genes12060926 (PMC8234567; doi:10.3390/genes12060926)
Supplement: Supplementary file 1 [file genes-12-00926-s001.zip › Table_S2.xlsx]

## Sheet: Table_S2
										Fped						Fgrm						Froh						HOM						Fgrm0.5
Species	Breed	Authors_study	Year_study	Journal	Study_identifier	Title_study	Trait	Trait_mean	Trait_SD	Fped_mean (%)	Fped_SD (%)	b (per 1% in F)	SE(b)	(b/SE)^2	P-value	Fgrm_mean (%)	Fgrm_SD (%)	b (per 1% in F)	SE(b)	(b/SE)^2	P-value	Froh_mean (%)	Froh_SD (%)	b (per 1% in F)	SE(b)	(b/SE)^2	P-value	HOM_mean (%)	HOM_SD (%)	b (per 1% in F)	SE(b)	(b/SE)^2	P-value	Fgrm0.5_mean (%)	Fgrm0.5_SD (%)	b (per 1% in F)	SE(b)	(b/SE)^2	P-value
Sheep	Basco-Béarnaise	Antonios et al.	2021	J. Dairy Sci.	Antonios_2021	Genomic and pedigree estimation of inbreeding depression for semen traits in the Basco-Béarnaise dairy sheep breed	Semen concentration (10^6 spermatozoa/mL)	3.23	0.64	3.88	1.74	0.01104	0.00978	1.27427	0.258968							4.68	2.35	-0.00247	0.00684	0.130401	0.718016	61.11	0.99	-0.00752	0.01589	0.223969	0.636032
Sheep	Basco-Béarnaise	Antonios et al.	2021	J. Dairy Sci.	Antonios_2021	Genomic and pedigree estimation of inbreeding depression for semen traits in the Basco-Béarnaise dairy sheep breed	Semen motility (score from 0 no to 5)	4.61	0.54	3.88	1.74	-0.01241	0.00681	3.32085	0.0684064							4.68	2.35	-0.00905	0.00413	4.80172	0.0284313	61.11	0.99	-0.0223	0.00954	5.46403	0.0194118
Sheep	Basco-Béarnaise	Antonios et al.	2021	J. Dairy Sci.	Antonios_2021	Genomic and pedigree estimation of inbreeding depression for semen traits in the Basco-Béarnaise dairy sheep breed	Semen volume (mL)	1.41	0.63	3.88	1.74	-0.00096	0.0088	0.0119008	0.91313							4.68	2.35	-0.00931	0.00609	2.33703	0.12633	61.11	0.99	-0.00901	0.01419	0.403167	0.525458
Cattle	Holstein-Friesian	Bjelland et al.	2013	J. Dairy Sci.	Bjelland_2013	Evaluation of inbreeding depression in Holstein cattle using whole-genome SNP markers and alternative measures of genomic inbreeding	205-d average daily milk	44	8													3.8	2.1	-0.11	0.05	4.84	0.0278069	60.5	1.1	-0.28	0.1	7.84	0.00511026	20.8	2.3	-0.25	0.11	5.16529	0.0230426
Cattle	Holstein-Friesian	Bjelland et al.	2013	J. Dairy Sci.	Bjelland_2013	Evaluation of inbreeding depression in Holstein cattle using whole-genome SNP markers and alternative measures of genomic inbreeding	205-d average fat %	3.63	0.59													3.8	2.1	-0.001	0.005	0.04	0.841481	60.5	1.1	-0.003	0.008	0.140625	0.70766	20.8	2.3	-0.003	0.004	0.5625	0.453255
Cattle	Holstein-Friesian	Bjelland et al.	2013	J. Dairy Sci.	Bjelland_2013	Evaluation of inbreeding depression in Holstein cattle using whole-genome SNP markers and alternative measures of genomic inbreeding	205-d average protein %	3.01	0.24													3.8	2.1	0.001	0.002	0.25	0.617075	60.5	1.1	-0.002	0.004	0.25	0.617075	20.8	2.3	-0.001	0.002	0.25	0.617075
Cattle	Holstein-Friesian	Bjelland et al.	2013	J. Dairy Sci.	Bjelland_2013	Evaluation of inbreeding depression in Holstein cattle using whole-genome SNP markers and alternative measures of genomic inbreeding	205-d milk yield	8473	1586													3.8	2.1	-20	10	4	0.0455003	60.5	1.1	-53	19	7.78116	0.00527938	20.8	2.3	-47	22	4.56405	0.0326498
Cattle	Holstein-Friesian	Bjelland et al.	2013	J. Dairy Sci.	Bjelland_2013	Evaluation of inbreeding depression in Holstein cattle using whole-genome SNP markers and alternative measures of genomic inbreeding	205-d peak milk	64	13													3.8	2.1	-0.14	0.09	2.41975	0.119814	60.5	1.1	-0.22	0.16	1.89062	0.169131	20.8	2.3	-0.17	0.19	0.800554	0.370928
Cattle	Holstein-Friesian	Bjelland et al.	2013	J. Dairy Sci.	Bjelland_2013	Evaluation of inbreeding depression in Holstein cattle using whole-genome SNP markers and alternative measures of genomic inbreeding	205-d SCS	2.99	0.42													3.8	2.1	-0.004	0.003	1.77778	0.182422	60.5	1.1	-0.001	0.006	0.0277778	0.867632	20.8	2.3	-0.001	0.003	0.111111	0.738883
Cattle	Holstein-Friesian	Bjelland et al.	2013	J. Dairy Sci.	Bjelland_2013	Evaluation of inbreeding depression in Holstein cattle using whole-genome SNP markers and alternative measures of genomic inbreeding	Body depth	27.9	8.9													3.8	2.1	-0.01	0.06	0.0277778	0.867632	60.5	1.1	-0.25	0.11	5.16529	0.0230426	20.8	2.3	-0.14	0.06	5.44444	0.0196307
Cattle	Holstein-Friesian	Bjelland et al.	2013	J. Dairy Sci.	Bjelland_2013	Evaluation of inbreeding depression in Holstein cattle using whole-genome SNP markers and alternative measures of genomic inbreeding	Calf birth weight	40.1	4.8													3.8	2.1	-0.1	0.1	1	0.317311	60.5	1.1	-0.4	0.2	4	0.0455003	20.8	2.3	-0.2	0.1	4	0.0455003
Cattle	Holstein-Friesian	Bjelland et al.	2013	J. Dairy Sci.	Bjelland_2013	Evaluation of inbreeding depression in Holstein cattle using whole-genome SNP markers and alternative measures of genomic inbreeding	Calving ease	1.7	0.9													3.8	2.1	-0.03	0.02	2.25	0.133614	60.5	1.1	-0.09	0.03	9	0.0026998	20.8	2.3	-0.04	0.02	4	0.0455003
Cattle	Holstein-Friesian	Bjelland et al.	2013	J. Dairy Sci.	Bjelland_2013	Evaluation of inbreeding depression in Holstein cattle using whole-genome SNP markers and alternative measures of genomic inbreeding	Conception rate	59.5	35.5													3.8	2.1	-0.82	0.33	6.17447	0.0129607	60.5	1.1	-0.82	0.6	1.86778	0.17173	20.8	2.3	-0.53	0.31	2.923	0.0873255
Cattle	Holstein-Friesian	Bjelland et al.	2013	J. Dairy Sci.	Bjelland_2013	Evaluation of inbreeding depression in Holstein cattle using whole-genome SNP markers and alternative measures of genomic inbreeding	Dairy form	29.3	8.1													3.8	2.1	0.07	0.06	1.36111	0.243345	60.5	1.1	-0.04	0.11	0.132231	0.71613	20.8	2.3	-0.03	0.05	0.36	0.548506
Cattle	Holstein-Friesian	Bjelland et al.	2013	J. Dairy Sci.	Bjelland_2013	Evaluation of inbreeding depression in Holstein cattle using whole-genome SNP markers and alternative measures of genomic inbreeding	Days in milk at first breeding	72.6	19.6													3.8	2.1	-0.2	0.13	2.36686	0.123936	60.5	1.1	-0.27	0.24	1.26563	0.260589	20.8	2.3	-0.14	0.12	1.36111	0.243345
Cattle	Holstein-Friesian	Bjelland et al.	2013	J. Dairy Sci.	Bjelland_2013	Evaluation of inbreeding depression in Holstein cattle using whole-genome SNP markers and alternative measures of genomic inbreeding	Days open	123	60													3.8	2.1	-1.72	0.54	10.1454	0.00144661	60.5	1.1	-1.76	1	3.0976	0.0784078	20.8	2.3	-1.06	0.52	4.15533	0.0415038
Cattle	Holstein-Friesian	Bjelland et al.	2013	J. Dairy Sci.	Bjelland_2013	Evaluation of inbreeding depression in Holstein cattle using whole-genome SNP markers and alternative measures of genomic inbreeding	Fore udder attachment	23.7	11.1													3.8	2.1	0.06	0.09	0.444444	0.504985	60.5	1.1	-0.13	0.17	0.584775	0.444447	20.8	2.3	-0.02	0.09	0.0493827	0.824141
Cattle	Holstein-Friesian	Bjelland et al.	2013	J. Dairy Sci.	Bjelland_2013	Evaluation of inbreeding depression in Holstein cattle using whole-genome SNP markers and alternative measures of genomic inbreeding	Rear legs rear view	23.5	10.3													3.8	2.1	-0.16	0.09	3.16049	0.0754404	60.5	1.1	-0.35	0.16	4.78516	0.028706	20.8	2.3	-0.14	0.08	3.0625	0.0801183
Cattle	Holstein-Friesian	Bjelland et al.	2013	J. Dairy Sci.	Bjelland_2013	Evaluation of inbreeding depression in Holstein cattle using whole-genome SNP markers and alternative measures of genomic inbreeding	Rump width	28.8	10.2													3.8	2.1	0.07	0.07	1	0.317311	60.5	1.1	-0.06	0.13	0.213018	0.644412	20.8	2.3	-0.03	0.07	0.183673	0.668235
Cattle	Holstein-Friesian	Bjelland et al.	2013	J. Dairy Sci.	Bjelland_2013	Evaluation of inbreeding depression in Holstein cattle using whole-genome SNP markers and alternative measures of genomic inbreeding	Stature	31.7	8.7													3.8	2.1	0.07	0.06	1.36111	0.243345	60.5	1.1	-0.06	0.12	0.25	0.617075	20.8	2.3	-0.06	0.06	1	0.317311
Cattle	Holstein-Friesian	Bjelland et al.	2013	J. Dairy Sci.	Bjelland_2013	Evaluation of inbreeding depression in Holstein cattle using whole-genome SNP markers and alternative measures of genomic inbreeding	Strength	29	8.8													3.8	2.1	-0.11	0.06	3.36111	0.066753	60.5	1.1	-0.4	0.11	13.2231	0.000276514	20.8	2.3	-0.19	0.06	10.0278	0.00154197
Cattle	Holstein-Friesian	Bjelland et al.	2013	J. Dairy Sci.	Bjelland_2013	Evaluation of inbreeding depression in Holstein cattle using whole-genome SNP markers and alternative measures of genomic inbreeding	Udder cleft	32.4	10.7													3.8	2.1	0.12	0.09	1.77778	0.182422	60.5	1.1	0.13	0.16	0.660156	0.416505	20.8	2.3	0.04	0.08	0.25	0.617075
Cattle	Holstein-Friesian	Bjelland et al.	2013	J. Dairy Sci.	Bjelland_2013	Evaluation of inbreeding depression in Holstein cattle using whole-genome SNP markers and alternative measures of genomic inbreeding	Udder depth	22.4	11.1													3.8	2.1	0.14	0.07	4	0.0455003	60.5	1.1	0.11	0.13	0.715976	0.397467	20.8	2.3	0.06	0.07	0.734694	0.391366
Cattle	Holstein-Friesian	Bjelland et al.	2013	J. Dairy Sci.	Bjelland_2013	Evaluation of inbreeding depression in Holstein cattle using whole-genome SNP markers and alternative measures of genomic inbreeding	Udder height	26	10.9													3.8	2.1	0.01	0.09	0.0123457	0.911528	60.5	1.1	-0.15	0.16	0.878906	0.348501	20.8	2.3	-0.05	0.08	0.390625	0.531971
Cattle	Holstein-Friesian	Bjelland et al.	2013	J. Dairy Sci.	Bjelland_2013	Evaluation of inbreeding depression in Holstein cattle using whole-genome SNP markers and alternative measures of genomic inbreeding	Udder width	29.9	10.6													3.8	2.1	-0.05	0.08	0.390625	0.531971	60.5	1.1	-0.21	0.15	1.96	0.161513	20.8	2.3	-0.05	0.08	0.390625	0.531971
Cattle	Holstein-Friesian	Doekes et al.	2019	Genet. Sel. Evol.	Doekes_2019	Inbreeding depression due to recent and ancient inbreeding in Dutch Holstein-Friesian dairy cattle	305-day fat yield lact1	342	43.9	5.03	1.81	-1.54	0.14	121	3.82132e-28							12.29	2.66	-1.34	0.09	221.679	3.89183e-50							28.79	2.1	-1.6	0.14	130.612	3.0102e-30
Cattle	Holstein-Friesian	Doekes et al.	2019	Genet. Sel. Evol.	Doekes_2019	Inbreeding depression due to recent and ancient inbreeding in Dutch Holstein-Friesian dairy cattle	305-day milk yield lact1	8091	1199	5.03	1.81	-37.95	3.66	107.513	3.43626e-25							12.29	2.66	-36.25	2.35	237.947	1.10243e-53							28.79	2.1	-48.07	3.66	172.499	2.10585e-39
Cattle	Holstein-Friesian	Doekes et al.	2019	Genet. Sel. Evol.	Doekes_2019	Inbreeding depression due to recent and ancient inbreeding in Dutch Holstein-Friesian dairy cattle	305-day protein yield lact1	283	36.6	5.03	1.81	-1.27	0.11	133.298	7.78289e-31							12.29	2.66	-1.2	0.07	293.878	7.10709e-66							28.79	2.1	-1.55	0.11	198.554	4.31965e-45
Cattle	Holstein-Friesian	Doekes et al.	2019	Genet. Sel. Evol.	Doekes_2019	Inbreeding depression due to recent and ancient inbreeding in Dutch Holstein-Friesian dairy cattle	Calving interval lact1	394	65.3	5.03	1.81	-0.46	0.23	4	0.0455003							12.29	2.66	-0.48	0.15	10.24	0.00137428							28.79	2.1	-0.62	0.23	7.26654	0.0070251
Cattle	Holstein-Friesian	Doekes et al.	2019	Genet. Sel. Evol.	Doekes_2019	Inbreeding depression due to recent and ancient inbreeding in Dutch Holstein-Friesian dairy cattle	Conception rate lact1	63.8	35.7	5.03	1.81	-0.31	0.12	6.67361	0.00978507							12.29	2.66	-0.27	0.08	11.3906	0.000738157							28.79	2.1	-0.36	0.12	9	0.0026998
Cattle	Holstein-Friesian	Doekes et al.	2019	Genet. Sel. Evol.	Doekes_2019	Inbreeding depression due to recent and ancient inbreeding in Dutch Holstein-Friesian dairy cattle	Interval calving-first insemination lact1	77.6	27.2	5.03	1.81	-0.16	0.09	3.16049	0.0754404							12.29	2.66	-0.08	0.06	1.77778	0.182422							28.79	2.1	-0.09	0.09	1	0.317311
Cattle	Holstein-Friesian	Doekes et al.	2019	Genet. Sel. Evol.	Doekes_2019	Inbreeding depression due to recent and ancient inbreeding in Dutch Holstein-Friesian dairy cattle	Interval first to last insemination lact1	39.9	55.4	5.03	1.81	-0.13	0.19	0.468144	0.493842							12.29	2.66	-0.27	0.12	5.0625	0.0244489							28.79	2.1	-0.42	0.19	4.88643	0.0270687
Cattle	Holstein-Friesian	Doekes et al.	2019	Genet. Sel. Evol.	Doekes_2019	Inbreeding depression due to recent and ancient inbreeding in Dutch Holstein-Friesian dairy cattle	SCS day 1-150 lact1	1568	134	5.03	1.81	-0.58	0.44	1.7376	0.187443							12.29	2.66	-0.3	0.28	1.14796	0.283977							28.79	2.1	-0.44	0.44	1	0.317311
Cattle	Holstein-Friesian	Doekes et al.	2019	Genet. Sel. Evol.	Doekes_2019	Inbreeding depression due to recent and ancient inbreeding in Dutch Holstein-Friesian dairy cattle	SCS day 150-400 lact1	1581	129	5.03	1.81	-0.86	0.43	4	0.0455003							12.29	2.66	-0.86	0.28	9.43367	0.00213037							28.79	2.1	-1.15	0.43	7.15251	0.00748589
Cattle	Austrian Fleckvieh	Ferencakovic et al.	2017	J. Dairy Sci.	Ferencakovic_2017	Genome-wide mapping and estimation of inbreeding depression of semen quality traits in a cattle population	Percentage live spermatozoa	66.4	5.8	1.27	1.11	0.129	0.171	0.569098	0.450617							4.71	1.64	-0.122	0.107	1.30003	0.254208
Cattle	Austrian Fleckvieh	Ferencakovic et al.	2017	J. Dairy Sci.	Ferencakovic_2017	Genome-wide mapping and estimation of inbreeding depression of semen quality traits in a cattle population	Total number of spermatozoa transformed, calculated as: (n^0.3 -1)/0.3	2.712	0.874	1.27	1.11	-0.058	0.019	9.31856	0.00226844							4.71	1.64	-0.027	0.012	5.0625	0.0244489
Cattle	Romosinuano	Hidalgo et al.	2021	Animals	Hidalgo_2021	Genetic Background and Inbreeding Depression in Romosinuano Cattle Breed in Mexico	Birth weight	27.13	4.88	2.98	2.81	-0.044	0.218	0.0407373	0.840046							7.28	3.68	-0.064	0.047	1.85423	0.173292							2.98	4.01	-0.183	0.17	1.15879	0.281717
Cattle	Romosinuano	Hidalgo et al.	2021	Animals	Hidalgo_2021	Genetic Background and Inbreeding Depression in Romosinuano Cattle Breed in Mexico	Weight at weaning	144.28	27.92	2.98	2.81	-2.021	2.222	0.827265	0.363065							7.28	3.68	-0.444	0.349	1.61851	0.2033							2.98	4.01	-2.771	1.507	3.38101	0.0659516
Cattle	Holstein-Friesian	Makanjuola et al.	2020	BMC Genom.	Makanjuola_2020	Effect of recent and ancient inbreeding on production and fertility traits in Canadian Holsteins	305-d fat yield lact1	362	69.925	7.1	1.9	-1.65	0.27	37.3457	9.89398e-10							15.7	3	-1.4	0.16	76.5625	2.13353e-18							29.6	2.5	-1.75	0.19	84.8338	3.2453e-20
Cattle	Holstein-Friesian	Makanjuola et al.	2020	BMC Genom.	Makanjuola_2020	Effect of recent and ancient inbreeding on production and fertility traits in Canadian Holsteins	305-d milk yield lact1	9074	1655.52	7.1	1.9	-44.71	6.47	47.753	4.83441e-12							15.7	3	-40.48	3.8	113.479	1.69504e-26							29.6	2.5	-48.72	4.49	117.739	1.97732e-27
Cattle	Holstein-Friesian	Makanjuola et al.	2020	BMC Genom.	Makanjuola_2020	Effect of recent and ancient inbreeding on production and fertility traits in Canadian Holsteins	305-d protein yield lact1	295.5	51.611	7.1	1.9	-1.38	0.2	47.61	5.20025e-12							15.7	3	-1.26	0.12	110.25	8.63801e-26							29.6	2.5	-1.52	0.14	117.878	1.84429e-27
Cattle	Holstein-Friesian	Makanjuola et al.	2020	BMC Genom.	Makanjuola_2020	Effect of recent and ancient inbreeding on production and fertility traits in Canadian Holsteins	56-day nonreturn rate for cows	0.55	0.5	7.1	1.9	-0.0029	0.0023	1.58979	0.207356							15.7	3	-0.0034	0.0014	5.89796	0.0151584							29.6	2.5	-0.0033	0.0016	4.25391	0.0391602
Cattle	Holstein-Friesian	Makanjuola et al.	2020	BMC Genom.	Makanjuola_2020	Effect of recent and ancient inbreeding on production and fertility traits in Canadian Holsteins	56-day non-return rate for heifers	0.69	0.458258	7.1	1.9	-0.0001	0.0016	0.00390625	0.950165							15.7	3	-0.0014	0.0009	2.41975	0.119814							29.6	2.5	-0.0019	0.0011	2.98347	0.0841187
Cattle	Holstein-Friesian	Makanjuola et al.	2020	BMC Genom.	Makanjuola_2020	Effect of recent and ancient inbreeding on production and fertility traits in Canadian Holsteins	Age at first service for heifers	449.2	49.0968	7.1	1.9	-0.44	0.14	9.87755	0.00167307							15.7	3	-0.33	0.08	17.0156	3.70735e-05							29.6	2.5	-0.35	0.09	15.1235	0.000100704
Cattle	Holstein-Friesian	Makanjuola et al.	2020	BMC Genom.	Makanjuola_2020	Effect of recent and ancient inbreeding on production and fertility traits in Canadian Holsteins	Interval conception to first service for cows	79.88	24.3777	7.1	1.9	-0.07	0.09	0.604938	0.4367							15.7	3	-0.04	0.05	0.64	0.423711							29.6	2.5	-0.02	0.06	0.111111	0.738883
Cattle	Holstein-Friesian	Makanjuola et al.	2020	BMC Genom.	Makanjuola_2020	Effect of recent and ancient inbreeding on production and fertility traits in Canadian Holsteins	Interval first service to conception for cows	32.75	43.8281	7.1	1.9	-0.16	0.21	0.580499	0.446117							15.7	3	-0.19	0.12	2.50694	0.113346							29.6	2.5	-0.19	0.14	1.84184	0.174736
Cattle	Holstein-Friesian	Makanjuola et al.	2020	BMC Genom.	Makanjuola_2020	Effect of recent and ancient inbreeding on production and fertility traits in Canadian Holsteins	Interval first service to conception for heifers	19.32	33.4455	7.1	1.9	-0.29	0.12	5.84028	0.0156634							15.7	3	-0.24	0.07	11.7551	0.000606767							29.6	2.5	-0.31	0.08	15.0156	0.000106625
Cattle	Holstein-Friesian	Makanjuola et al.	2020	BMC Genom.	Makanjuola_2020	Effect of recent and ancient inbreeding on production and fertility traits in Canadian Holsteins	Number of services for cows	1.98	1.28452	7.1	1.9	-0.0045	0.0051	0.778547	0.377586							15.7	3	-0.0083	0.0029	8.19144	0.00420885							29.6	2.5	-0.007	0.0034	4.23875	0.0395111
Cattle	Holstein-Friesian	Makanjuola et al.	2020	BMC Genom.	Makanjuola_2020	Effect of recent and ancient inbreeding on production and fertility traits in Canadian Holsteins	Number of services for heifers	1.59	0.932738	7.1	1.9	-0.0096	0.0032	9	0.0026998							15.7	3	-0.0078	0.0019	16.8532	4.03855e-05							29.6	2.5	-0.0099	0.0022	20.25	6.79535e-06
Cattle	Various_red_breeds	Martikainen et al.	2017	J. Anim. Breed. Genet.	Martikainen_2017	Estimation of inbreeding depression on female fertility in the Finnish Ayrshire population	Interval calving to first insemination lact1	85.9	28.4	2	1	-0.151	0.227	0.442489	0.505924							6	3	-0.04	0.126	0.100781	0.750894	63	1	-0.071	0.298	0.0567655	0.811683
Cattle	Various_red_breeds	Martikainen et al.	2017	J. Anim. Breed. Genet.	Martikainen_2017	Estimation of inbreeding depression on female fertility in the Finnish Ayrshire population	Interval calving to first insemination lact2	87.4	29.2	2	1	-0.204	0.289	0.49827	0.480261							6	3	-0.28	0.161	3.02457	0.0820118	63	1	-0.444	0.384	1.33691	0.247579
Cattle	Various_red_breeds	Martikainen et al.	2017	J. Anim. Breed. Genet.	Martikainen_2017	Estimation of inbreeding depression on female fertility in the Finnish Ayrshire population	Interval calving to first insemination lact3	86.3	28	2	1	-0.156	0.492	0.100535	0.751188							6	3	0.036	0.283	0.016182	0.898775	63	1	0.083	0.7	0.0140592	0.905615
Cattle	Various_red_breeds	Martikainen et al.	2017	J. Anim. Breed. Genet.	Martikainen_2017	Estimation of inbreeding depression on female fertility in the Finnish Ayrshire population	Interval first to last insemination lact0	26.9	40.8	2	1	-0.286	0.234	1.49383	0.221624							6	3	-0.432	0.13	11.0428	0.000890304	63	1	-0.891	0.309	8.31454	0.00393289
Cattle	Various_red_breeds	Martikainen et al.	2017	J. Anim. Breed. Genet.	Martikainen_2017	Estimation of inbreeding depression on female fertility in the Finnish Ayrshire population	Interval first to last insemination lact1	40.1	56.2	2	1	-0.412	0.478	0.742914	0.388729							6	3	-0.548	0.266	4.24422	0.0393842	63	1	-1.1	0.631	3.03897	0.0812874
Cattle	Various_red_breeds	Martikainen et al.	2017	J. Anim. Breed. Genet.	Martikainen_2017	Estimation of inbreeding depression on female fertility in the Finnish Ayrshire population	Interval first to last insemination lact2	42.7	55.9	2	1	-0.027	0.625	0.00186624	0.965542							6	3	-0.378	0.348	1.17985	0.277387	63	1	-1.113	0.833	1.78526	0.181505
Cattle	Various_red_breeds	Martikainen et al.	2017	J. Anim. Breed. Genet.	Martikainen_2017	Estimation of inbreeding depression on female fertility in the Finnish Ayrshire population	Interval first to last insemination lact3	41	54.1	2	1	-0.277	1.042	0.0706682	0.790366							6	3	-0.798	0.606	1.73405	0.187895	63	1	-2.176	1.499	2.10724	0.146603
Cattle	Various_red_breeds	Martikainen et al.	2017	J. Anim. Breed. Genet.	Martikainen_2017	Estimation of inbreeding depression on female fertility in the Finnish Ayrshire population	Non-return rate at 56 days lact0	62.1	47.4	2	1	-0.18	0.4	0.2025	0.65271							6	3	0.094	0.171	0.302178	0.58252	63	1	0.171	0.407	0.176524	0.674378
Cattle	Various_red_breeds	Martikainen et al.	2017	J. Anim. Breed. Genet.	Martikainen_2017	Estimation of inbreeding depression on female fertility in the Finnish Ayrshire population	Non-return rate at 56 days lact1	54.3	49.3	2	1	0.609	0.402	2.295	0.129791							6	3	0.35	0.224	2.44141	0.11817	63	1	1.065	0.532	4.00752	0.0452977
Cattle	Various_red_breeds	Martikainen et al.	2017	J. Anim. Breed. Genet.	Martikainen_2017	Estimation of inbreeding depression on female fertility in the Finnish Ayrshire population	Non-return rate at 56 days lact2	53	49.2	2	1	-0.078	0.532	0.0214964	0.883435							6	3	0.131	0.298	0.193246	0.660229	63	1	0.437	0.712	0.376706	0.539371
Cattle	Various_red_breeds	Martikainen et al.	2017	J. Anim. Breed. Genet.	Martikainen_2017	Estimation of inbreeding depression on female fertility in the Finnish Ayrshire population	Non-return rate at 56 days lact3	54.5	49.1	2	1	-0.384	0.878	0.191282	0.661852							6	3	-0.17	0.511	0.110677	0.739375	63	1	-0.216	1.267	0.0290639	0.864632
Cattle	Holstein-Friesian	Pryce et al.	2014	Genet. Sel. Evol.	Pryce_2014	Identification of genomic regions associated with inbreeding depression in Holstein and Jersey dairy cattle	Calving interval	406	69	3.3	1.7	-0.12	0.26	0.213018	0.644412	13.4	2.5	-0.22	0.17	1.67474	0.195625							65.3	1.1	-0.93	0.43	4.67766	0.0305573
Cattle	Jersey	Pryce et al.	2014	Genet. Sel. Evol.	Pryce_2014	Identification of genomic regions associated with inbreeding depression in Holstein and Jersey dairy cattle	Calving interval	392	59	2.4	2.3	0.32	0.28	1.30612	0.253098	14.4	2.8	0.08	0.22	0.132231	0.71613							71.5	1.2	-0.3	0.6	0.25	0.617075
Cattle	Holstein-Friesian	Pryce et al.	2014	Genet. Sel. Evol.	Pryce_2014	Identification of genomic regions associated with inbreeding depression in Holstein and Jersey dairy cattle	Fat yield per lactation (305-d?)	282	99	3.3	1.7	-0.67	0.36	3.46373	0.0627285	13.4	2.5	-1.28	0.23	30.9716	2.61826e-08							65.3	1.1	-3	0.6	25	5.73303e-07
Cattle	Jersey	Pryce et al.	2014	Genet. Sel. Evol.	Pryce_2014	Identification of genomic regions associated with inbreeding depression in Holstein and Jersey dairy cattle	Fat yield per lactation (305-d?)	256	83	2.4	2.3	-0.65	0.36	3.26003	0.0709878	14.4	2.8	-1.58	0.26	36.929	1.2251e-09							71.5	1.2	-3.9	0.7	31.0408	2.52659e-08
Cattle	Holstein-Friesian	Pryce et al.	2014	Genet. Sel. Evol.	Pryce_2014	Identification of genomic regions associated with inbreeding depression in Holstein and Jersey dairy cattle	Milk yield per lactation (305-d?)	7286	2522	3.3	1.7	-11.3	8.8	1.64889	0.19911	13.4	2.5	-27.8	5.7	23.787	1.07606e-06							65.3	1.1	-63	14.9	17.8776	2.35581e-05
Cattle	Jersey	Pryce et al.	2014	Genet. Sel. Evol.	Pryce_2014	Identification of genomic regions associated with inbreeding depression in Holstein and Jersey dairy cattle	Milk yield per lactation (305-d?)	5197	1635	2.4	2.3	-9.4	7.1	1.75283	0.185522	14.4	2.8	-27.2	5.2	27.3609	1.68806e-07							71.5	1.2	-71	15.1	22.1087	2.57642e-06
Cattle	Holstein-Friesian	Pryce et al.	2014	Genet. Sel. Evol.	Pryce_2014	Identification of genomic regions associated with inbreeding depression in Holstein and Jersey dairy cattle	Protein yield per lactation (305-d?)	239	86	3.3	1.7	-0.33	0.29	1.29489	0.255149	13.4	2.5	-0.93	0.19	23.9584	9.84374e-07							65.3	1.1	-2	0.5	16	6.33425e-05
Cattle	Jersey	Pryce et al.	2014	Genet. Sel. Evol.	Pryce_2014	Identification of genomic regions associated with inbreeding depression in Holstein and Jersey dairy cattle	Protein yield per lactation (305-d?)	195	63	2.4	2.3	-0.39	0.26	2.25	0.133614	14.4	2.8	-1.09	0.19	32.9114	9.64581e-09							71.5	1.2	-2.8	0.56	25	5.73303e-07
Cattle	Brahman	Reverter et al.	2017	J. Anim. Sci.	Reverter_2017	Genomic inbreeding depression for climatic adaptation of tropical beef cattle	Buffalo fly lesion score	1.07	0.71							-0.4	1.08	0.002402	0.002889	0.691275	0.405731	53	2.5	-0.027581	0.011105	6.16855	0.0130041	71.5	1.7	-0.032573	0.016648	3.82817	0.0503979
Cattle	Tropical composite	Reverter et al.	2017	J. Anim. Sci.	Reverter_2017	Genomic inbreeding depression for climatic adaptation of tropical beef cattle	Buffalo fly lesion score	0.74	0.51							0	3.1	-0.004103	0.005002	0.672846	0.412061	42.3	2.3	0.001127	0.008245	0.0186839	0.891277	63.3	1.3	0.000849	0.012898	0.00433282	0.947518
Cattle	Brahman	Reverter et al.	2017	J. Anim. Sci.	Reverter_2017	Genomic inbreeding depression for climatic adaptation of tropical beef cattle	Coat colour	3.28	0.83							-0.4	1.08	-0.004805	0.003512	1.87188	0.17126	53	2.5	0.039375	0.011227	12.3002	0.000452899	71.5	1.7	0.059402	0.017375	11.6883	0.000628933
Cattle	Tropical composite	Reverter et al.	2017	J. Anim. Sci.	Reverter_2017	Genomic inbreeding depression for climatic adaptation of tropical beef cattle	Coat colour	3.8	0.85							0	3.1	-0.001539	0.006129	0.0630519	0.801736	42.3	2.3	-0.007612	0.010152	0.562205	0.453373	63.3	1.3	-0.00748	0.015899	0.221342	0.638019
Cattle	Brahman	Reverter et al.	2017	J. Anim. Sci.	Reverter_2017	Genomic inbreeding depression for climatic adaptation of tropical beef cattle	Coat type	5.08	1.42							-0.4	1.08	-0.001922	0.005554	0.119755	0.7293	53	2.5	0.042343	0.018785	5.0809	0.0241908	71.5	1.7	0.058819	0.028883	4.14716	0.0417044
Cattle	Tropical composite	Reverter et al.	2017	J. Anim. Sci.	Reverter_2017	Genomic inbreeding depression for climatic adaptation of tropical beef cattle	Coat type	6.62	2.2							0	3.1	-0.015908	0.013476	1.39351	0.237814	42.3	2.3	-0.006184	0.022345	0.0765911	0.781971	63.3	1.3	-0.010238	0.03499	0.0856135	0.76983
Cattle	Brahman	Reverter et al.	2017	J. Anim. Sci.	Reverter_2017	Genomic inbreeding depression for climatic adaptation of tropical beef cattle	Flight time (time to cover distance of 1.7m from weighing box)	152.75	60.87							-0.4	1.08	-0.219924	0.213645	1.05964	0.303297	53	2.5	-0.743191	0.728015	1.04213	0.307328	71.5	1.7	-0.937953	1.11638	0.705898	0.400809
Cattle	Tropical composite	Reverter et al.	2017	J. Anim. Sci.	Reverter_2017	Genomic inbreeding depression for climatic adaptation of tropical beef cattle	Flight time (time to cover distance of 1.7m from weighing box)	141.16	48.76							0	3.1	0.343004	0.330577	1.0766	0.29946	42.3	2.3	0.515829	0.554039	0.866824	0.351836	63.3	1.3	0.658917	0.868938	0.575021	0.448271
Cattle	Brahman	Reverter et al.	2017	J. Anim. Sci.	Reverter_2017	Genomic inbreeding depression for climatic adaptation of tropical beef cattle	Rectal temperature	39.28	0.59							-0.4	1.08	0.00157	0.002313	0.460732	0.497282	53	2.5	-0.00473	0.008533	0.307269	0.579361	71.5	1.7	-0.007265	0.012906	0.316875	0.573492
Cattle	Tropical composite	Reverter et al.	2017	J. Anim. Sci.	Reverter_2017	Genomic inbreeding depression for climatic adaptation of tropical beef cattle	Rectal temperature	39.01	0.83							0	3.1	-0.004521	0.00566	0.638023	0.424428	42.3	2.3	-0.006705	0.00951	0.497092	0.480781	63.3	1.3	-0.008411	0.01499	0.314842	0.574724
Cattle	Brahman	Reverter et al.	2017	J. Anim. Sci.	Reverter_2017	Genomic inbreeding depression for climatic adaptation of tropical beef cattle	Tick infestation score	0.67	0.74							-0.4	1.08	-0.001828	0.003964	0.21266	0.644691	53	2.5	0.022667	0.015594	2.11287	0.146065	71.5	1.7	0.035755	0.023743	2.26779	0.132088
Cattle	Tropical composite	Reverter et al.	2017	J. Anim. Sci.	Reverter_2017	Genomic inbreeding depression for climatic adaptation of tropical beef cattle	Tick infestation score	2.52	0.93							0	3.1	-0.024196	0.019359	1.56214	0.211351	42.3	2.3	-0.033697	0.031078	1.17565	0.278244	63.3	1.3	-0.053562	0.04857	1.21612	0.270123
Cattle	Brahman	Reverter et al.	2017	J. Anim. Sci.	Reverter_2017	Genomic inbreeding depression for climatic adaptation of tropical beef cattle	Weight at yearling	227.7	34.31							-0.4	1.08	-0.165193	0.108354	2.32431	0.127367	53	2.5	-0.845489	0.360305	5.5065	0.018946	71.5	1.7	-1.33274	0.55455	5.77575	0.0162488
Cattle	Tropical composite	Reverter et al.	2017	J. Anim. Sci.	Reverter_2017	Genomic inbreeding depression for climatic adaptation of tropical beef cattle	Weight at yearling	247.07	44.03							0	3.1	-0.515531	0.211549	5.93865	0.0148124	42.3	2.3	-0.990644	0.354438	7.81186	0.00519043	63.3	1.3	-1.72625	0.555374	9.66129	0.00188191
Cattle	Brahman	Reverter et al.	2017	J. Anim. Sci.	Reverter_2017	Genomic inbreeding depression for climatic adaptation of tropical beef cattle	Worm egg count per gram of feces	300.95	250.04							-0.4	1.08	0.752056	0.819569	0.842033	0.358816	53	2.5	-2.24735	3.26441	0.473951	0.491175	71.5	1.7	-4.29415	4.85485	0.782353	0.376423
Cattle	Tropical composite	Reverter et al.	2017	J. Anim. Sci.	Reverter_2017	Genomic inbreeding depression for climatic adaptation of tropical beef cattle	Worm egg count per gram of feces	318.38	305.33							0	3.1	-0.075887	2.36361	0.00103082	0.974387	42.3	2.3	2.46728	3.89423	0.401414	0.52636	63.3	1.3	4.25716	6.17197	0.475765	0.490347
Pigs	Iberian - Guadyerbas line	Saura et al.	2015	Genet. Sel. Evol.	Saura_2015	Detecting inbreeding depression for reproductive traits in Iberian pigs using genome-wide data	Number born	7.39	2.34	39	3.7	-0.0197	0.0092	4.58518	0.0322495							45.3	4.8	-0.0335	0.0391	0.734068	0.391568
Pigs	Iberian - Guadyerbas line	Saura et al.	2015	Genet. Sel. Evol.	Saura_2015	Detecting inbreeding depression for reproductive traits in Iberian pigs using genome-wide data	Number born alive	7.06	2.25	39	3.7	-0.0211	0.0104	4.11622	0.042474							45.3	4.8	-0.0415	0.0374	1.23127	0.26716
Pigs	Iberian - Torbiscal line	Silio et al.	2013	J. Anim. Breed. Genet.	Silio_2013	Measuring inbreeding and inbreeding depression on pig growth from pedigree or SNP-derived metrics	Average daily gain	322	0.154545			-0.00068	0.00027	6.34294	0.011785															-0.00066	0.0003	4.84	0.0278069
Pigs	Iberian - Torbiscal line	Silio et al.	2013	J. Anim. Breed. Genet.	Silio_2013	Measuring inbreeding and inbreeding depression on pig growth from pedigree or SNP-derived metrics	Weight at 90 days	322	17.0066			-0.02585	0.02101	1.5138	0.21856															-0.03079	0.02256	1.86269	0.172314
Cattle	Hereford	Sumreddee et al.	2019	J. Anim. Sci.	Sumreddee_2019	Inbreeding depression in line 1 Hereford cattle population using pedigree and genomic information	Average daily gain from weaning to yearling	0.844	0.352	29.2	5.3	-0.006	0.001	36	1.97318e-09	16.1	10.1	-0.002	0.001	4	0.0455003	22.9	5.1	-0.006	0.001	36	1.97318e-09							30.2	6.9	-0.003	0.001	9	0.0026998
Cattle	Hereford	Sumreddee et al.	2019	J. Anim. Sci.	Sumreddee_2019	Inbreeding depression in line 1 Hereford cattle population using pedigree and genomic information	Birth weight	36.68	5.12	29.2	5.3	-0.003	0.032	0.00878906	0.925308	16.1	10.1	0.009	0.021	0.183673	0.668235	22.9	5.1	-0.014	0.031	0.203954	0.651548							30.2	6.9	-0.012	0.027	0.197531	0.656721
Cattle	Hereford	Sumreddee et al.	2019	J. Anim. Sci.	Sumreddee_2019	Inbreeding depression in line 1 Hereford cattle population using pedigree and genomic information	Weight at weaning	191.14	33.78	29.2	5.3	-0.114	0.203	0.315368	0.574405	16.1	10.1	-0.212	0.135	2.46606	0.116329	22.9	5.1	-0.387	0.198	3.82025	0.0506367							30.2	6.9	-0.529	0.172	9.4592	0.00210093
Cattle	Hereford	Sumreddee et al.	2019	J. Anim. Sci.	Sumreddee_2019	Inbreeding depression in line 1 Hereford cattle population using pedigree and genomic information	Weight at yearling	348.53	70.36	29.2	5.3	-1.06	0.268	15.6438	7.6463e-05	16.1	10.1	-0.458	0.183	6.26367	0.0123239	22.9	5.1	-1.133	0.266	18.1425	2.04978e-05							30.2	6.9	-0.923	0.234	15.5586	7.99852e-05

## Sheet: Table_S2 title
Table S2 Data set with inbreeding depression estimates for different pedigree-based and SNP-based inbreeding depression estimates of 12 studies. Inbreeding depression estimates were corrected for the presumed favorable direction of the trait (such that a value <0 indicates inbreeding depression). When a study reported b-values for a group of genotyped animals, as well as for a larger group of ani…
